# Supplementary material for: Poly[[(μ2-acetato-κ3 O,O′:O′)aqua­bis­(μ3-isonicotinato-κ3 O:O′:N)samarium(III)silver(I)] perchlorate]
Source: Acta Crystallogr Sect E Struct Rep Online. 2011 Jul 9;67(Pt 8):m1054–5. doi: 10.1107/S1600536811026134 (PMC3212139; doi:10.1107/S1600536811026134)
Supplement: Supplementary file 1 [file e-67-m1054-sup1.cif]

##############################################################################
#                                                                            #
# This CIF contains the data in a paper accepted for publication in          #
# Acta Crystallographica Section E. It conforms to the requirements of       #
# Notes for Authors for Acta Crystallographica Section E, and has been       #
# peer reviewed under the auspices of the IUCr Commission on Journals.       #
#                                                                            #
# Full details of the Crystallographic Information File format               #
# are given in the paper "The Crystallographic Information File (CIF):       #
# a New Standard Archive File for Crystallography" by S. R. Hall, F. H.      #
# Allen and I. D. Brown [Acta Cryst. (1991), A47, 655-685].                  #
#                                                                            #
# The current version of the core CIF dictionary is obtainable from          #
# ftp://ftp.iucr.org/pub/cif_core.dic.                                       #
#                                                                            #
# Software is freely available for graphical display of the structure(s)     #
# in this CIF. For information consult the CIF software page                 #
# http://www.iucr.org/resources/cif/software.                                #
#                                                                            #
# This file may be used for bona fide research purposes within the           #
# scientific community so long as proper attribution is given to the journal # 
# article from which it was obtained.                                        #
#                                                                            #
##############################################################################
data_I
_audit_creation_method     SHELXL-97
_chemical_name_systematic
;
Poly[[(\m~2~-acetato-\k^3^<i>O</i>,<i>O</i>':<i>O</i>')aquabis(\m~3~-
isonicotinato-\k^3^<i>O</i>:<i>O</i>':<i>N</i>)samarium(III)silver(I)]
perchlorate]
;
_chemical_name_common     ?
_chemical_formula_moiety     'C14 H13 Ag N2 O7 Sm +, Cl O4 -'
_chemical_formula_sum     'C14 H13 Ag Cl N2 O11 Sm'
_chemical_formula_iupac     '[Ag Sm (C6 H4 N O2)2 (C2 H3 O2) (H2 O)] Cl O4'
_chemical_formula_weight     678.94
_chemical_melting_point     ?
_symmetry_cell_setting     monoclinic
_symmetry_space_group_name_H-M     'P 21/c'
_symmetry_space_group_name_Hall     '-P 2ybc'
loop_
    _symmetry_equiv_pos_as_xyz
    'x, y, z'
    '-x, y+1/2, -z+1/2'
    '-x, -y, -z'
    'x, -y-1/2, z-1/2'
_cell_length_a     16.1703(15)
_cell_length_b     15.1042(14)
_cell_length_c     7.9858(7)
_cell_angle_alpha     90.00
_cell_angle_beta     92.8450(10)
_cell_angle_gamma     90.00
_cell_volume     1948.0(3)
_cell_formula_units_Z     4
_cell_measurement_reflns_used     3844
_cell_measurement_theta_min     2.52
_cell_measurement_theta_max     27.30
_cell_measurement_temperature     296(2)
_exptl_crystal_description     block
_exptl_crystal_colour     yellow
_exptl_crystal_size_max     0.22
_exptl_crystal_size_mid     0.20
_exptl_crystal_size_min     0.19
_exptl_crystal_density_diffrn     2.315
_exptl_crystal_density_meas     ?
_exptl_crystal_density_method     'not measured'
_exptl_crystal_F_000     1300
_exptl_absorpt_coefficient_mu     4.190
_exptl_absorpt_correction_type     multi-scan
_exptl_absorpt_process_details     '(<i>SADABS</i>; Sheldrick, 1996)'
_exptl_absorpt_correction_T_min     0.414
_exptl_absorpt_correction_T_max     0.451
_exptl_special_details
;
;
_diffrn_ambient_temperature     296(2)
_diffrn_radiation_type     MoK\a
_diffrn_radiation_wavelength     0.71073
_diffrn_radiation_source     'fine-focus sealed tube'
_diffrn_radiation_monochromator     graphite
_diffrn_measurement_device_type     'Bruker APEXII area-detector'
_diffrn_measurement_method     '\f and \w scan'
_diffrn_detector_area_resol_mean     ?
_diffrn_reflns_number     9927
_diffrn_reflns_av_R_equivalents     0.0301
_diffrn_reflns_av_sigmaI/netI     0.0345
_diffrn_reflns_theta_min     1.85
_diffrn_reflns_theta_max     25.20
_diffrn_reflns_theta_full     25.20
_diffrn_measured_fraction_theta_max     0.999
_diffrn_measured_fraction_theta_full     0.999
_diffrn_reflns_limit_h_min     -17
_diffrn_reflns_limit_h_max     19
_diffrn_reflns_limit_k_min     -17
_diffrn_reflns_limit_k_max     18
_diffrn_reflns_limit_l_min     -7
_diffrn_reflns_limit_l_max     9
_diffrn_standards_number     ?
_diffrn_standards_interval_count     ?
_diffrn_standards_interval_time     ?
_diffrn_standards_decay_%     ?
_refine_special_details
;
Refinement of <i>F</i>^2^ against ALL reflections. The weighted <i>R</i>-factor
<i>wR</i> and goodness of fit <i>S</i> are based on <i>F</i>^2^, conventional
<i>R</i>-factors <i>R</i> are based on <i>F</i>, with <i>F</i> set to zero for
negative <i>F</i>^2^. The threshold expression of <i>F</i>^2^ >
\s(<i>F</i>^2^) is used only for calculating <i>R</i>-factors(gt) <i>etc</i>.
and is not relevant to the choice of reflections for refinement.
<i>R</i>-factors based on <i>F</i>^2^ are statistically about twice as large
as those based on <i>F</i>, and <i>R</i>- factors based on ALL data will be
even larger.
;
_reflns_number_total     3512
_reflns_number_gt     2957
_reflns_threshold_expression     I>2sigma(I)
_refine_ls_structure_factor_coef     Fsqd
_refine_ls_matrix_type     full
_refine_ls_R_factor_all     0.0331
_refine_ls_R_factor_gt     0.0262
_refine_ls_wR_factor_gt     0.0610
_refine_ls_wR_factor_ref     0.0638
_refine_ls_goodness_of_fit_ref     1.068
_refine_ls_restrained_S_all     1.137
_refine_ls_number_reflns     3512
_refine_ls_number_parameters     320
_refine_ls_number_restraints     158
_refine_ls_hydrogen_treatment     mixed
_refine_ls_weighting_scheme     calc
_refine_ls_weighting_details
         'calc w=1/[\s^2^(Fo^2^)+(0.0316P)^2^+0.0621P] where P=(Fo^2^+2Fc^2^)/3'
_atom_sites_solution_hydrogens     geom
_atom_sites_solution_primary     direct
_atom_sites_solution_secondary     difmap
_refine_ls_shift/su_max     0.001
_refine_ls_shift/su_mean     0.000
_refine_diff_density_max     0.849
_refine_diff_density_min     -0.593
_refine_ls_extinction_method     none
_refine_ls_extinction_coef     ?
loop_
    _atom_type_symbol
    _atom_type_description
    _atom_type_scat_dispersion_real
    _atom_type_scat_dispersion_imag
    _atom_type_scat_source
    'C' 'C' 0.0033 0.0016
                         'International Tables Vol C Tables 4.2.6.8 and 6.1.1.4'
    'H' 'H' 0.0000 0.0000
                         'International Tables Vol C Tables 4.2.6.8 and 6.1.1.4'
    'N' 'N' 0.0061 0.0033
                         'International Tables Vol C Tables 4.2.6.8 and 6.1.1.4'
    'O' 'O' 0.0106 0.0060
                         'International Tables Vol C Tables 4.2.6.8 and 6.1.1.4'
    'Cl' 'Cl' 0.1484 0.1585
                         'International Tables Vol C Tables 4.2.6.8 and 6.1.1.4'
    'Ag' 'Ag' -0.8971 1.1015
                         'International Tables Vol C Tables 4.2.6.8 and 6.1.1.4'
    'Sm' 'Sm' -0.1638 3.4418
                         'International Tables Vol C Tables 4.2.6.8 and 6.1.1.4'
_computing_data_collection     'APEX2 (Bruker, 2004)'
_computing_cell_refinement     'SAINT (Bruker, 2004)'
_computing_data_reduction     'SAINT (Bruker, 2004)'
_computing_structure_solution     'SHELXS97 (Sheldrick, 2008)'
_computing_structure_refinement     'SHELXL97 (Sheldrick, 2008)'
_computing_molecular_graphics     'SHELXTL (Sheldrick, 2008)'
_computing_publication_material     'SHELXTL (Sheldrick, 2008)'
loop_
    _atom_site_type_symbol
    _atom_site_label
    _atom_site_fract_x
    _atom_site_fract_y
    _atom_site_fract_z
    _atom_site_U_iso_or_equiv
    _atom_site_adp_type
    _atom_site_calc_flag
    _atom_site_refinement_flags
    _atom_site_occupancy
    _atom_site_symmetry_multiplicity
    _atom_site_disorder_assembly
    _atom_site_disorder_group
    Sm Sm1 0.952467(14) 0.883640(13) 1.04772(3) 0.02097(9) Uani d . 1 1 . .
    Ag Ag1 0.52807(3) 1.23823(4) 1.39951(7) 0.06436(17) Uani d . 1 1 . .
    C C1 0.8319(3) 0.7509(3) 0.7966(5) 0.0243(10) Uani d . 1 1 . .
    C C2 0.7476(3) 0.7501(3) 0.8658(6) 0.0255(10) Uani d . 1 1 . .
    C C3 0.7080(3) 0.6710(3) 0.8907(6) 0.0357(12) Uani d . 1 1 . .
    H H3 0.7332 0.6178 0.8639 0.043 Uiso calc R 1 1 . .
    C C4 0.6304(3) 0.6710(3) 0.9558(7) 0.0465(14) Uani d . 1 1 . .
    H H4 0.6042 0.6171 0.9726 0.056 Uiso calc R 1 1 . .
    C C5 0.6303(3) 0.8222(3) 0.9692(6) 0.0388(12) Uani d . 1 1 . .
    H H5 0.6037 0.8747 0.9948 0.047 Uiso calc R 1 1 . .
    C C6 0.7077(3) 0.8270(3) 0.9062(6) 0.0331(11) Uani d . 1 1 . .
    H H6 0.7328 0.8816 0.8911 0.040 Uiso calc R 1 1 . .
    C C7 0.8665(3) 1.0831(3) 1.1375(7) 0.0367(12) Uani d . 1 1 . .
    C C8 0.7883(3) 1.1243(3) 1.1940(6) 0.0310(11) Uani d . 1 1 . .
    C C9 0.7177(3) 1.0739(3) 1.2021(7) 0.0414(13) Uani d . 1 1 . .
    H H9 0.7186 1.0143 1.1728 0.050 Uiso calc R 1 1 . .
    C C10 0.6466(4) 1.1114(4) 1.2534(8) 0.0529(16) Uani d . 1 1 . .
    H H10 0.5991 1.0767 1.2566 0.064 Uiso calc R 1 1 . .
    C C11 0.7115(3) 1.2455(3) 1.2903(8) 0.0475(15) Uani d . 1 1 . .
    H H11 0.7096 1.3048 1.3216 0.057 Uiso calc R 1 1 . .
    C C12 0.7843(3) 1.2127(3) 1.2376(7) 0.0431(14) Uani d . 1 1 . .
    H H12 0.8304 1.2490 1.2310 0.052 Uiso calc R 1 1 . .
    O O1 0.8543(2) 0.68433(19) 0.7172(4) 0.0336(8) Uani d . 1 1 . .
    O O2 0.87650(19) 0.81870(18) 0.8220(4) 0.0288(7) Uani d . 1 1 . .
    O O3 0.8699(2) 1.0005(2) 1.1391(5) 0.0493(11) Uani d . 1 1 . .
    O O4 0.9236(2) 1.1345(2) 1.0941(5) 0.0472(11) Uani d . 1 1 . .
    O O5 0.9496(2) 0.99873(19) 0.8377(4) 0.0375(8) Uani d . 1 1 . .
    O O6 0.9636(2) 1.1151(2) 0.6844(4) 0.0400(9) Uani d . 1 1 . .
    N N1 0.5915(3) 0.7460(3) 0.9955(6) 0.0420(11) Uani d . 1 1 . .
    N N2 0.6427(3) 1.1970(3) 1.2995(6) 0.0467(12) Uani d . 1 1 . .
    O O1W 0.9949(3) 0.72899(19) 1.0725(4) 0.0411(9) Uani d D 1 1 . .
    H H2W 1.012(3) 0.698(2) 0.999(5) 0.062 Uiso d D 1 1 . .
    H H1W 0.974(3) 0.696(2) 1.138(5) 0.062 Uiso d D 1 1 . .
    C C13 0.9284(3) 1.0421(3) 0.7094(6) 0.0305(11) Uani d D 1 1 . .
    C C14 0.8508(14) 1.0157(19) 0.608(3) 0.048(4) Uani d PDU 0.47(5) 1 A 1
    H H14A 0.8496 0.9525 0.5953 0.071 Uiso calc PR 0.47(5) 1 A 1
    H H14B 0.8506 1.0432 0.5000 0.071 Uiso calc PR 0.47(5) 1 A 1
    H H14C 0.8031 1.0345 0.6656 0.071 Uiso calc PR 0.47(5) 1 A 1
    C C14' 0.8691(14) 1.0029(16) 0.577(3) 0.048(4) Uani d PDU 0.53(5) 1 A 2
    H H14D 0.8380 1.0496 0.5221 0.071 Uiso calc PR 0.53(5) 1 A 2
    H H14E 0.8318 0.9631 0.6293 0.071 Uiso calc PR 0.53(5) 1 A 2
    H H14F 0.8997 0.9712 0.4966 0.071 Uiso calc PR 0.53(5) 1 A 2
    Cl Cl1 0.58196(10) 0.45830(10) 0.2449(2) 0.0586(4) Uani d PD 0.440(11) 1 B 1
    O O7 0.5413(12) 0.5414(9) 0.242(2) 0.091(8) Uani d PDU 0.440(11) 1 B 1
    O O8 0.6274(10) 0.4512(9) 0.3969(14) 0.107(6) Uani d PDU 0.440(11) 1 B 1
    O O9 0.5293(9) 0.3894(8) 0.216(2) 0.123(6) Uani d PDU 0.440(11) 1 B 1
    O O10 0.6425(9) 0.4616(9) 0.1148(18) 0.124(6) Uani d PDU 0.440(11) 1 B 1
    Cl Cl1' 0.58196(10) 0.45830(10) 0.2449(2) 0.0586(4) Uani d PD 0.560(11) 1 B
                                                                               2
    O O7' 0.5434(8) 0.5371(7) 0.201(2) 0.080(5) Uani d PDU 0.560(11) 1 B 2
    O O8' 0.6654(5) 0.4696(6) 0.2946(18) 0.101(4) Uani d PDU 0.560(11) 1 B 2
    O O9' 0.5408(9) 0.4196(8) 0.3857(15) 0.139(6) Uani d PDU 0.560(11) 1 B 2
    O O10' 0.5760(8) 0.3951(8) 0.1174(13) 0.116(5) Uani d PDU 0.560(11) 1 B 2
loop_
    _atom_site_aniso_label
    _atom_site_aniso_U_11
    _atom_site_aniso_U_22
    _atom_site_aniso_U_33
    _atom_site_aniso_U_12
    _atom_site_aniso_U_13
    _atom_site_aniso_U_23
    Sm1 0.02057(14) 0.01549(13) 0.02745(14) -0.00121(9) 0.00717(9) -0.00001(9)
    Ag1 0.0295(3) 0.0884(4) 0.0776(4) 0.0140(2) 0.0260(2) -0.0008(3)
    C1 0.023(3) 0.024(2) 0.026(2) -0.0023(19) 0.0013(19) 0.0000(19)
    C2 0.023(3) 0.026(2) 0.028(3) -0.0038(19) 0.0054(19) -0.0029(19)
    C3 0.031(3) 0.028(3) 0.049(3) -0.004(2) 0.013(2) -0.005(2)
    C4 0.034(3) 0.041(3) 0.066(4) -0.010(3) 0.011(3) 0.002(3)
    C5 0.026(3) 0.040(3) 0.051(3) 0.008(2) 0.012(2) 0.002(2)
    C6 0.029(3) 0.024(2) 0.047(3) 0.002(2) 0.014(2) 0.001(2)
    C7 0.031(3) 0.025(2) 0.056(3) 0.001(2) 0.019(2) 0.002(2)
    C8 0.027(3) 0.030(2) 0.037(3) 0.005(2) 0.013(2) 0.003(2)
    C9 0.034(3) 0.028(3) 0.063(4) -0.005(2) 0.017(3) -0.004(3)
    C10 0.031(3) 0.047(3) 0.083(5) -0.009(3) 0.019(3) 0.005(3)
    C11 0.035(3) 0.034(3) 0.075(4) 0.006(2) 0.021(3) -0.009(3)
    C12 0.029(3) 0.028(3) 0.073(4) 0.000(2) 0.017(3) -0.003(3)
    O1 0.0282(19) 0.0250(16) 0.049(2) -0.0004(14) 0.0150(15) -0.0096(15)
    O2 0.0237(18) 0.0259(16) 0.0371(19) -0.0067(14) 0.0060(14) -0.0072(14)
    O3 0.044(2) 0.0207(17) 0.086(3) 0.0039(16) 0.038(2) 0.0031(17)
    O4 0.039(2) 0.0222(17) 0.083(3) 0.0019(15) 0.036(2) 0.0050(17)
    O5 0.050(2) 0.0264(16) 0.0346(19) -0.0114(16) -0.0101(16) 0.0089(15)
    O6 0.053(3) 0.0338(18) 0.033(2) -0.0138(17) -0.0029(16) 0.0100(15)
    N1 0.026(3) 0.048(3) 0.054(3) -0.004(2) 0.014(2) 0.002(2)
    N2 0.028(3) 0.046(3) 0.067(3) 0.011(2) 0.017(2) 0.003(2)
    O1W 0.065(3) 0.0229(17) 0.037(2) 0.0084(18) 0.0223(19) 0.0043(15)
    C13 0.035(3) 0.030(2) 0.026(3) -0.005(2) 0.001(2) 0.001(2)
    C14 0.047(6) 0.048(6) 0.048(6) -0.008(5) -0.007(5) 0.003(4)
    C14' 0.047(6) 0.048(6) 0.048(6) -0.008(5) -0.007(5) 0.003(4)
    Cl1 0.0610(11) 0.0449(8) 0.0692(11) 0.0000(8) -0.0030(8) -0.0018(8)
    O7 0.097(11) 0.085(10) 0.090(10) 0.023(8) 0.000(7) -0.016(7)
    O8 0.130(10) 0.104(8) 0.083(8) 0.032(8) -0.039(7) -0.001(7)
    O9 0.129(10) 0.092(8) 0.143(11) -0.067(7) -0.032(8) 0.025(7)
    O10 0.130(10) 0.120(9) 0.125(10) 0.036(8) 0.045(8) 0.001(7)
    Cl1' 0.0610(11) 0.0449(8) 0.0692(11) 0.0000(8) -0.0030(8) -0.0018(8)
    O7' 0.071(7) 0.071(7) 0.100(8) 0.030(5) 0.024(6) 0.043(6)
    O8' 0.065(6) 0.079(6) 0.158(9) -0.003(5) -0.016(6) -0.012(6)
    O9' 0.164(10) 0.131(8) 0.128(8) -0.020(7) 0.068(7) 0.039(7)
    O10' 0.127(9) 0.122(8) 0.097(7) 0.022(7) -0.017(6) -0.058(6)
_geom_special_details
;
All e.s.d.'s (except the e.s.d. in the dihedral angle between two l.s. planes)
are estimated using the full covariance matrix. The cell e.s.d.'s are taken
into account individually in the estimation of e.s.d.'s in distances, angles
and torsion angles; correlations between e.s.d.'s in cell parameters are only
used when they are defined by crystal symmetry. An approximate (isotropic)
treatment of cell e.s.d.'s is used for estimating e.s.d.'s involving l.s.
planes.
;
loop_
    _geom_bond_atom_site_label_1
    _geom_bond_atom_site_label_2
    _geom_bond_site_symmetry_2
    _geom_bond_distance
    _geom_bond_publ_flag
    Sm1 O2 . 2.345(3) ?
    Sm1 O3 . 2.352(3) ?
    Sm1 O4 3_777 2.367(3) ?
    Sm1 O1 4_576 2.371(3) ?
    Sm1 O5 . 2.414(3) ?
    Sm1 O1W . 2.440(3) ?
    Sm1 O6 3_777 2.476(3) ?
    Sm1 O5 3_777 2.521(3) ?
    Sm1 C13 3_777 2.892(5) ?
    Sm1 Sm1 3_777 3.9263(5) ?
    Ag1 N2 . 2.148(4) ?
    Ag1 N1 2_657 2.149(4) ?
    C1 O1 . 1.252(5) ?
    C1 O2 . 1.264(5) ?
    C1 C2 . 1.495(6) ?
    C2 C3 . 1.375(6) ?
    C2 C6 . 1.375(6) ?
    C3 C4 . 1.382(7) ?
    C3 H3 . 0.9300 ?
    C4 N1 . 1.341(6) ?
    C4 H4 . 0.9300 ?
    C5 N1 . 1.333(6) ?
    C5 C6 . 1.373(6) ?
    C5 H5 . 0.9300 ?
    C6 H6 . 0.9300 ?
    C7 O3 . 1.248(5) ?
    C7 O4 . 1.267(6) ?
    C7 C8 . 1.500(6) ?
    C8 C9 . 1.376(7) ?
    C8 C12 . 1.381(6) ?
    C9 C10 . 1.364(7) ?
    C9 H9 . 0.9300 ?
    C10 N2 . 1.346(6) ?
    C10 H10 . 0.9300 ?
    C11 N2 . 1.337(7) ?
    C11 C12 . 1.364(7) ?
    C11 H11 . 0.9300 ?
    C12 H12 . 0.9300 ?
    O1 Sm1 4_575 2.371(3) ?
    O4 Sm1 3_777 2.367(3) ?
    O5 C13 . 1.249(5) ?
    O5 Sm1 3_777 2.521(3) ?
    O6 C13 . 1.262(5) ?
    O6 Sm1 3_777 2.476(3) ?
    N1 Ag1 2_647 2.149(4) ?
    O1W H2W . 0.81(4) ?
    O1W H1W . 0.81(4) ?
    C13 C14 . 1.511(10) ?
    C13 C14' . 1.511(9) ?
    C13 Sm1 3_777 2.892(5) ?
    C14 H14A . 0.9600 ?
    C14 H14B . 0.9600 ?
    C14 H14C . 0.9600 ?
    C14' H14D . 0.9600 ?
    C14' H14E . 0.9600 ?
    C14' H14F . 0.9600 ?
    Cl1 O9 . 1.357(9) ?
    Cl1 O8 . 1.391(9) ?
    Cl1 O7 . 1.417(10) ?
    Cl1 O10 . 1.464(9) ?
loop_
    _geom_angle_atom_site_label_1
    _geom_angle_atom_site_label_2
    _geom_angle_atom_site_label_3
    _geom_angle_site_symmetry_1
    _geom_angle_site_symmetry_3
    _geom_angle
    _geom_angle_publ_flag
    O2 Sm1 O3 . . 105.57(13) ?
    O2 Sm1 O4 . 3_777 90.42(12) ?
    O3 Sm1 O4 . 3_777 137.99(11) ?
    O2 Sm1 O1 . 4_576 85.29(11) ?
    O3 Sm1 O1 . 4_576 75.00(10) ?
    O4 Sm1 O1 3_777 4_576 146.13(10) ?
    O2 Sm1 O5 . . 77.05(10) ?
    O3 Sm1 O5 . . 71.54(12) ?
    O4 Sm1 O5 3_777 . 74.83(12) ?
    O1 Sm1 O5 4_576 . 135.91(12) ?
    O2 Sm1 O1W . . 78.25(13) ?
    O3 Sm1 O1W . . 148.79(11) ?
    O4 Sm1 O1W 3_777 . 71.75(11) ?
    O1 Sm1 O1W 4_576 . 74.48(11) ?
    O5 Sm1 O1W . . 137.85(11) ?
    O2 Sm1 O6 . 3_777 155.64(10) ?
    O3 Sm1 O6 . 3_777 91.24(14) ?
    O4 Sm1 O6 3_777 3_777 88.48(14) ?
    O1 Sm1 O6 4_576 3_777 82.17(11) ?
    O5 Sm1 O6 . 3_777 125.83(10) ?
    O1W Sm1 O6 . 3_777 78.31(12) ?
    O2 Sm1 O5 . 3_777 150.36(10) ?
    O3 Sm1 O5 . 3_777 73.42(13) ?
    O4 Sm1 O5 3_777 3_777 73.96(12) ?
    O1 Sm1 O5 4_576 3_777 121.62(11) ?
    O5 Sm1 O5 . 3_777 74.62(12) ?
    O1W Sm1 O5 . 3_777 118.44(13) ?
    O6 Sm1 O5 3_777 3_777 51.22(10) ?
    O2 Sm1 C13 . 3_777 169.71(12) ?
    O3 Sm1 C13 . 3_777 82.55(14) ?
    O4 Sm1 C13 3_777 3_777 79.29(14) ?
    O1 Sm1 C13 4_576 3_777 103.16(12) ?
    O5 Sm1 C13 . 3_777 100.12(12) ?
    O1W Sm1 C13 . 3_777 98.16(14) ?
    O6 Sm1 C13 3_777 3_777 25.73(11) ?
    O5 Sm1 C13 3_777 3_777 25.53(11) ?
    O2 Sm1 Sm1 . 3_777 114.86(7) ?
    O3 Sm1 Sm1 . 3_777 67.80(8) ?
    O4 Sm1 Sm1 3_777 3_777 70.22(7) ?
    O1 Sm1 Sm1 4_576 3_777 141.10(7) ?
    O5 Sm1 Sm1 . 3_777 38.26(8) ?
    O1W Sm1 Sm1 . 3_777 139.62(10) ?
    O6 Sm1 Sm1 3_777 3_777 87.58(7) ?
    O5 Sm1 Sm1 3_777 3_777 36.36(7) ?
    C13 Sm1 Sm1 3_777 3_777 61.87(9) ?
    N2 Ag1 N1 . 2_657 166.24(17) ?
    O1 C1 O2 . . 123.7(4) ?
    O1 C1 C2 . . 118.2(4) ?
    O2 C1 C2 . . 118.1(4) ?
    C3 C2 C6 . . 118.2(4) ?
    C3 C2 C1 . . 120.0(4) ?
    C6 C2 C1 . . 121.8(4) ?
    C2 C3 C4 . . 119.6(4) ?
    C2 C3 H3 . . 120.2 ?
    C4 C3 H3 . . 120.2 ?
    N1 C4 C3 . . 122.2(5) ?
    N1 C4 H4 . . 118.9 ?
    C3 C4 H4 . . 118.9 ?
    N1 C5 C6 . . 123.2(4) ?
    N1 C5 H5 . . 118.4 ?
    C6 C5 H5 . . 118.4 ?
    C5 C6 C2 . . 119.3(4) ?
    C5 C6 H6 . . 120.4 ?
    C2 C6 H6 . . 120.4 ?
    O3 C7 O4 . . 125.7(4) ?
    O3 C7 C8 . . 116.7(4) ?
    O4 C7 C8 . . 117.6(4) ?
    C9 C8 C12 . . 118.3(4) ?
    C9 C8 C7 . . 119.9(4) ?
    C12 C8 C7 . . 121.8(4) ?
    C10 C9 C8 . . 119.9(5) ?
    C10 C9 H9 . . 120.1 ?
    C8 C9 H9 . . 120.1 ?
    N2 C10 C9 . . 122.1(5) ?
    N2 C10 H10 . . 118.9 ?
    C9 C10 H10 . . 118.9 ?
    N2 C11 C12 . . 123.4(5) ?
    N2 C11 H11 . . 118.3 ?
    C12 C11 H11 . . 118.3 ?
    C11 C12 C8 . . 118.8(5) ?
    C11 C12 H12 . . 120.6 ?
    C8 C12 H12 . . 120.6 ?
    C1 O1 Sm1 . 4_575 148.9(3) ?
    C1 O2 Sm1 . . 137.3(3) ?
    C7 O3 Sm1 . . 140.5(3) ?
    C7 O4 Sm1 . 3_777 134.8(3) ?
    C13 O5 Sm1 . . 160.4(3) ?
    C13 O5 Sm1 . 3_777 94.0(3) ?
    Sm1 O5 Sm1 . 3_777 105.38(12) ?
    C13 O6 Sm1 . 3_777 95.9(3) ?
    C5 N1 C4 . . 117.6(4) ?
    C5 N1 Ag1 . 2_647 123.2(3) ?
    C4 N1 Ag1 . 2_647 119.2(3) ?
    C11 N2 C10 . . 117.5(4) ?
    C11 N2 Ag1 . . 126.6(4) ?
    C10 N2 Ag1 . . 115.6(4) ?
    Sm1 O1W H2W . . 127(3) ?
    Sm1 O1W H1W . . 121(3) ?
    H2W O1W H1W . . 106(4) ?
    O5 C13 O6 . . 118.7(4) ?
    O5 C13 C14 . . 119.1(11) ?
    O6 C13 C14 . . 121.0(11) ?
    O5 C13 C14' . . 120.4(10) ?
    O6 C13 C14' . . 120.5(10) ?
    C14 C13 C14' . . 16.7(16) ?
    O5 C13 Sm1 . 3_777 60.4(2) ?
    O6 C13 Sm1 . 3_777 58.4(2) ?
    C14 C13 Sm1 . 3_777 165.6(14) ?
    C14' C13 Sm1 . 3_777 177.6(12) ?
    C13 C14 H14A . . 109.5 ?
    C13 C14 H14B . . 109.5 ?
    C13 C14 H14C . . 109.5 ?
    C13 C14' H14D . . 109.5 ?
    C13 C14' H14E . . 109.5 ?
    H14D C14' H14E . . 109.5 ?
    C13 C14' H14F . . 109.5 ?
    H14D C14' H14F . . 109.5 ?
    H14E C14' H14F . . 109.5 ?
    O9 Cl1 O8 . . 112.8(7) ?
    O9 Cl1 O7 . . 113.0(9) ?
    O8 Cl1 O7 . . 108.0(8) ?
    O9 Cl1 O10 . . 110.1(8) ?
    O8 Cl1 O10 . . 106.2(8) ?
    O7 Cl1 O10 . . 106.5(8) ?
loop_
    _geom_hbond_atom_site_label_D
    _geom_hbond_atom_site_label_H
    _geom_hbond_atom_site_label_A
    _geom_hbond_site_symmetry_A
    _geom_hbond_distance_DH
    _geom_hbond_distance_HA
    _geom_hbond_distance_DA
    _geom_hbond_angle_DHA
    O1W H2W O6 2_746 0.81(4) 1.98(4) 2.785(4) 171(6)
    O1W H1W O2 4_576 0.81(4) 2.22(3) 2.921(5) 146(5)
data_global
_journal_date_recd_electronic     2011-06-07
_journal_date_accepted     2011-07-01
_journal_name_full     'Acta Crystallographica, Section E'
_journal_year     2011
_journal_volume     67
_journal_issue      8
_journal_page_first     m1054
_journal_page_last     m1055
_journal_paper_category     QM
_journal_coeditor_code     IM2297
_publ_contact_author_name     'Si-Ming, Zhu'
_publ_contact_author_address
;
School of Light Industry and Food Science
South China University of Technology
Guangzhou 510641
People's Republic of China
;
_publ_contact_author_email     simingzhu76@yahoo.com.cn
_publ_contact_author_fax     '86 020 87113668'
_publ_contact_author_phone     '86 020 87113668'
_publ_section_title
;\
Poly[[(\m~2~-acetato-\k^3^<i>O</i>,<i>O</i>':<i>O</i>')aquabis(\m~3~-\
isonicotinato-\k^3^<i>O</i>:<i>O</i>':<i>N</i>)samarium(III)silver(I)]
perchlorate]
;
loop_
    _publ_author_name
    _publ_author_footnote
    _publ_author_address
    'Li-Cai Zhu' .
;
School of Chemistry and Environment
South China Normal University
Guangzhou 510631
People's Republic of China
;
    'Si-Ming Zhu' .
;
School of Light Industry and Food Science
South China University of Technology
Guangzhou 510641
People's Republic of China
;
