# Supplementary material for: Poly[[(μ2-acetato-κ3 O,O′:O′)aqua­bis­(μ3-isonicotinato-κ3 O:O′:N)samarium(III)silver(I)] perchlorate]
Source: Acta Crystallogr Sect E Struct Rep Online. 2011 Jul 9;67(Pt 8):m1054–5. doi: 10.1107/S1600536811026134 (PMC3212139; doi:10.1107/S1600536811026134)
Supplement: Supplementary file 2 [file e-67-m1054-Isup2.hkl]

# 
# h,k,l, Fc-squared, Fo-squared, sigma(Fo-squared) and status flag 
# 
data_I
_shelx_title ' s in P2(1)/c' 
_shelx_refln_list_code          4 
_shelx_F_calc_maximum      415.84 
_exptl_crystal_F_000      1300.00 
_reflns_d_resolution_high  0.8346 
 
loop_ 
 _symmetry_equiv_pos_as_xyz 
 'x, y, z' 
 '-x, y+1/2, -z+1/2' 
 '-x, -y, -z' 
 'x, -y-1/2, z-1/2' 
 
_cell_length_a    16.1703 
_cell_length_b    15.1042 
_cell_length_c     7.9858 
_cell_angle_alpha  90.000 
_cell_angle_beta   92.845 
_cell_angle_gamma  90.000 
 
_shelx_F_squared_multiplier     1.000 
 
loop_ 
 _refln_index_h 
 _refln_index_k 
 _refln_index_l 
 _refln_F_squared_calc 
 _refln_F_squared_meas 
 _refln_F_squared_sigma 
 _refln_observed_status 
   2   0   0   143360.95   136996.61   3019.96 o 
   3   0   0     2421.26     2280.22     90.22 o 
   4   0   0     7072.76     7432.42    223.08 o 
   5   0   0     3349.96     3810.85    151.72 o 
   6   0   0       16.77      -37.72     25.15 o 
   7   0   0     3414.53     3492.62    162.76 o 
   8   0   0     6814.35     6538.75    251.62 o 
   9   0   0    26524.92    25888.95    705.42 o 
  10   0   0    37578.72    38265.11    993.40 o 
  11   0   0    15020.10    15856.55    512.59 o 
  12   0   0    35881.79    36002.73    979.13 o 
  13   0   0     2407.21     2546.28    186.89 o 
  14   0   0     2536.75     3009.09    208.30 o 
  15   0   0     1303.19     1499.87    167.69 o 
  16   0   0     2727.78     2764.77    219.17 o 
  17   0   0     9861.80    10159.65    455.50 o 
  18   0   0      169.80      250.43    103.98 o 
  19   0   0     8692.98     8855.67    441.40 o 
   1   1   0     1152.08     1239.26     98.63 o 
   2   1   0    26418.14    27329.25    443.54 o 
   3   1   0      676.04      682.34     33.21 o 
   4   1   0    42915.36    41072.32    673.51 o 
   5   1   0     1473.48     1614.34     95.31 o 
   6   1   0    37195.91    34406.26    595.40 o 
   7   1   0     2710.30     3062.63    106.57 o 
   8   1   0    65428.86    67027.41   1117.25 o 
   9   1   0     1004.58      967.67     71.21 o 
  10   1   0    11431.95    10706.21    267.58 o 
  11   1   0     7960.96     7250.50    214.81 o 
  12   1   0      520.08      524.86     91.83 o 
  13   1   0     8369.02     8292.67    251.13 o 
  14   1   0      173.70      227.87     58.79 o 
  15   1   0    13080.47    13344.39    358.73 o 
  16   1   0     2367.44     2514.94    149.86 o 
  17   1   0     2542.25     2389.93    251.79 o 
  18   1   0     1563.35     1739.00    190.54 o 
  19   1   0      415.29      310.94     80.49 o 
   0   2   0    16731.79    18394.92    344.56 o 
   1   2   0    23802.61    26941.40    306.32 o 
   2   2   0      296.35      324.28     13.69 o 
   3   2   0    10659.96    10773.39    202.28 o 
   4   2   0    25222.18    24985.97    431.60 o 
   5   2   0     3127.16     2899.24     90.72 o 
   6   2   0    13149.43    12132.85    252.26 o 
   7   2   0      583.46      498.66     47.08 o 
   8   2   0     6583.90     6281.20    172.89 o 
   9   2   0       71.02       53.06     27.72 o 
  10   2   0      786.15      775.89     70.16 o 
  11   2   0     6544.20     6670.21    203.97 o 
  12   2   0      833.69      854.39    113.92 o 
  13   2   0     5788.92     6048.93    207.91 o 
  14   2   0     1734.33     1801.82    121.91 o 
  15   2   0     1188.56     1062.81    120.20 o 
  16   2   0     2675.98     2669.68    150.47 o 
  17   2   0     2151.97     1933.71    142.98 o 
  18   2   0     1932.18     1773.24    212.88 o 
  19   2   0     1031.25     1224.30    196.06 o 
   1   3   0     4265.93     4645.15     83.73 o 
   2   3   0     3276.58     3227.75     50.18 o 
   3   3   0     7018.39     7535.83     98.40 o 
   4   3   0     7958.80     7804.49    135.87 o 
   5   3   0    58823.61    58237.14   1101.12 o 
   6   3   0      731.47      734.49     53.77 o 
   7   3   0    61854.20    60640.71   1010.68 o 
   8   3   0     3638.96     3838.23    129.95 o 
   9   3   0    23210.34    23426.29    404.53 o 
  10   3   0     7415.27     7467.22    313.97 o 
  11   3   0     6451.10     6619.71    275.15 o 
  12   3   0    10016.95    10396.36    388.14 o 
  13   3   0      828.76      773.18     82.99 o 
  14   3   0     9015.38     9172.10    276.23 o 
  15   3   0     4415.75     4650.33    222.48 o 
  16   3   0     7300.53     7313.96    257.34 o 
  17   3   0     4670.79     5239.36    328.59 o 
  18   3   0     2465.97     2560.22    253.49 o 
  19   3   0     1319.53     1664.34    227.67 o 
   0   4   0      579.66      648.74     30.52 o 
   1   4   0   102015.98   108245.79   1709.43 o 
   2   4   0     1901.14     1953.90     37.16 o 
   3   4   0    65943.09    68156.98    685.12 o 
   4   4   0      116.10      152.90     15.81 o 
   5   4   0     3531.15     3786.94     89.06 o 
   6   4   0     9447.34    10075.56    181.87 o 
   7   4   0    12216.96    12412.00    269.88 o 
   8   4   0    18820.26    18334.29    372.91 o 
   9   4   0    18227.65    18951.90    394.64 o 
  10   4   0    13150.04    13449.64    328.08 o 
  11   4   0    18251.91    17745.06    393.58 o 
  12   4   0     9403.16     9407.85    262.93 o 
  13   4   0    14213.24    13766.74    347.02 o 
  14   4   0        9.24       62.04     43.72 o 
  15   4   0     5815.36     6078.81    224.00 o 
  16   4   0     1989.08     2077.70    219.00 o 
  17   4   0      675.14      813.31    163.44 o 
  18   4   0     5720.68     5748.04    362.23 o 
   1   5   0    17588.66    18688.90    215.68 o 
   2   5   0     2722.58     2607.12     51.69 o 
   3   5   0    22723.04    22478.56    230.57 o 
   4   5   0     1442.26     1708.68     64.71 o 
   5   5   0    14983.94    14076.48    197.72 o 
   6   5   0     1954.58     2182.64     86.64 o 
   7   5   0    16647.77    16154.24    321.88 o 
   8   5   0       28.83       37.65     19.87 o 
   9   5   0     9405.35     8877.52    224.39 o 
  10   5   0     2452.75     2289.63     89.60 o 
  11   5   0     4570.92     4550.39    114.41 o 
  12   5   0     5525.15     5451.69    155.33 o 
  13   5   0      978.69      885.66     79.78 o 
  14   5   0     6098.91     6452.09    237.48 o 
  15   5   0       57.00       51.44     46.20 o 
  16   5   0     3965.09     4168.08    201.56 o 
  17   5   0      679.13      632.51    250.94 o 
  18   5   0      433.55      439.21    139.32 o 
   0   6   0    19224.72    19291.46    285.89 o 
   1   6   0     7290.46     7708.48    104.84 o 
   2   6   0    22230.25    22704.10    234.89 o 
   3   6   0     1987.10     2000.68     43.73 o 
   4   6   0    28239.69    29707.47    302.39 o 
   5   6   0        9.84       31.42     17.48 o 
   6   6   0       97.33       56.15     18.91 o 
   7   6   0      820.97      805.58     48.46 o 
   8   6   0     1648.55     1695.95     70.16 o 
   9   6   0     1193.90     1258.50     65.57 o 
  10   6   0     1375.16     1347.24     72.20 o 
  11   6   0        5.72       -5.83     22.44 o 
  12   6   0      438.61      399.81     68.14 o 
  13   6   0       37.42       30.83     40.42 o 
  14   6   0     4443.61     4826.86    334.87 o 
  15   6   0     1171.25     1142.45    116.50 o 
  16   6   0     2162.36     2284.01    161.11 o 
  17   6   0     1874.08     1969.82    158.22 o 
  18   6   0       52.62       75.31     66.69 o 
   1   7   0       37.46       21.34     12.37 o 
   2   7   0     6154.33     6140.89     95.05 o 
   3   7   0     8048.04     7492.61    103.39 o 
   4   7   0    25509.15    25648.15    271.25 o 
   5   7   0    10897.69    11311.13    144.37 o 
   6   7   0    60146.09    59819.71    707.77 o 
   7   7   0      711.00      695.42     46.72 o 
   8   7   0    25625.86    25800.59    406.50 o 
   9   7   0     2192.45     2322.30     87.16 o 
  10   7   0     5858.21     6046.10    556.68 o 
  11   7   0    12146.62    12030.96    319.81 o 
  12   7   0       74.54       69.64     41.24 o 
  13   7   0     1975.29     1814.80    128.14 o 
  14   7   0     5059.27     5648.56    223.76 o 
  15   7   0     8128.73     8094.54    413.71 o 
  16   7   0     5005.13     5296.14    231.66 o 
  17   7   0     3725.07     3736.92    201.62 o 
   0   8   0    59307.74    62386.44    836.66 o 
   1   8   0    20731.39    21263.70    230.03 o 
   2   8   0    43834.14    44399.11    455.24 o 
   3   8   0     1634.04     1530.76     77.13 o 
   4   8   0    20484.72    20682.13    231.45 o 
   5   8   0      144.47      132.61     18.84 o 
   6   8   0      159.72      166.75     20.40 o 
   7   8   0     9117.71     9260.88    206.80 o 
   8   8   0    10675.96    10509.45    270.36 o 
   9   8   0    10927.51    10762.84    353.65 o 
  10   8   0    16595.86    16589.39    391.57 o 
  11   8   0     8205.80     7571.02    407.76 o 
  12   8   0     8760.20     8784.73    354.75 o 
  13   8   0     1817.70     2218.82    242.28 o 
  14   8   0     7717.83     7701.50    792.58 o 
  15   8   0      320.49      265.82     77.05 o 
  16   8   0      749.19      762.49    107.00 o 
  17   8   0     2178.52     2067.40    265.04 o 
   1   9   0      236.91      249.74     21.67 o 
   2   9   0      770.04      762.55     33.05 o 
   3   9   0      873.12      874.30     53.34 o 
   4   9   0     2669.16     2462.53     58.75 o 
   5   9   0       48.20       48.72     16.92 o 
   6   9   0     6963.05     7367.19    131.20 o 
   7   9   0       11.04       17.66     21.52 o 
   8   9   0     4109.67     4280.05    190.79 o 
   9   9   0        7.87        3.99     31.47 o 
  10   9   0     1173.11     1067.45    121.48 o 
  11   9   0      901.50      745.78     85.36 o 
  12   9   0      474.50      374.15     67.22 o 
  13   9   0      317.31      514.75     82.73 o 
  14   9   0      112.43      176.79     59.98 o 
  15   9   0     1349.06     1337.62    204.56 o 
  16   9   0      553.24      513.44    149.85 o 
   0  10   0      827.92     1000.77     62.89 o 
   1  10   0    24808.04    25311.31    276.73 o 
   2  10   0      644.67      756.48     35.03 o 
   3  10   0     4700.62     4849.36     86.95 o 
   4  10   0      269.52      286.97     26.73 o 
   5  10   0       47.54       52.53     19.29 o 
   6  10   0      106.97      128.71     25.42 o 
   7  10   0     1849.87     1941.59     77.16 o 
   8  10   0      237.75      193.19     56.49 o 
   9  10   0     1874.28     2005.12    136.08 o 
  10  10   0     4306.00     4076.22    190.16 o 
  11  10   0     7060.69     6938.02    374.63 o 
  12  10   0     4035.07     4203.31    296.13 o 
  13  10   0     3461.81     3308.96    267.59 o 
  14  10   0        6.02      -49.10     74.93 o 
  15  10   0      563.47      724.79    173.13 o 
  16  10   0      634.80      588.53    156.31 o 
   1  11   0       41.90       66.38     21.06 o 
   2  11   0     5956.49     6169.65    136.39 o 
   3  11   0    11331.58    10983.47    201.97 o 
   4  11   0    10647.91    10276.36    188.79 o 
   5  11   0    22417.40    22447.30    333.92 o 
   6  11   0     3827.77     4131.06    114.86 o 
   7  11   0    15021.52    14678.25    303.66 o 
   8  11   0     3115.15     3229.94    127.36 o 
   9  11   0     4273.03     4374.79    198.79 o 
  10  11   0      116.23       56.28     50.03 o 
  11  11   0      190.76      126.82     60.59 o 
  12  11   0     3003.78     3051.21    184.01 o 
  13  11   0     2274.73     2234.09    168.15 o 
  14  11   0     5353.69     5631.41    257.34 o 
  15  11   0     5726.72     5462.60    258.61 o 
   0  12   0     4428.04     4545.25    166.43 o 
   1  12   0     9716.17    10009.00    189.38 o 
   2  12   0     8982.92     8916.70    275.16 o 
   3  12   0     7273.74     7674.01    193.97 o 
   4  12   0      912.70      772.79     69.25 o 
   5  12   0     2810.66     2931.38    127.18 o 
   6  12   0     2188.93     2527.82    166.68 o 
   7  12   0     6175.32     5884.74    179.07 o 
   8  12   0     7794.24     8084.45    327.18 o 
   9  12   0     2698.83     2693.03    163.19 o 
  10  12   0     3798.41     3766.62    219.51 o 
  11  12   0     6565.37     7125.46    522.78 o 
  12  12   0      895.24      729.05    221.46 o 
  13  12   0     3818.93     3977.15    282.29 o 
  14  12   0      222.13      229.22     82.18 o 
   1  13   0     1250.37     1265.66     98.69 o 
   2  13   0       29.93      -10.05     28.38 o 
   3  13   0       48.69       35.55     34.18 o 
   4  13   0        3.39        6.41     29.79 o 
   5  13   0      349.31      323.80     71.85 o 
   6  13   0      168.37      241.83     50.50 o 
   7  13   0     1077.97     1174.98     90.96 o 
   8  13   0       93.05      173.60     48.65 o 
   9  13   0      515.32      660.91    102.24 o 
  10  13   0        1.78       21.31     48.05 o 
  11  13   0       98.58      113.17     67.44 o 
  12  13   0        3.50      -43.72     49.07 o 
  13  13   0       88.66       81.06     66.61 o 
   0  14   0    15766.35    15068.90    549.62 o 
   1  14   0      984.60     1037.45    102.28 o 
   2  14   0     4453.12     4394.61    151.34 o 
   3  14   0     1957.01     1761.27    102.72 o 
   4  14   0      372.48      285.55     76.88 o 
   5  14   0       97.71      101.85     56.08 o 
   6  14   0      278.63      353.88     72.64 o 
   7  14   0      252.14      276.12     84.50 o 
   8  14   0     2399.72     2600.12    131.66 o 
   9  14   0     3715.66     3413.41    442.33 o 
  10  14   0     4075.91     4235.71    312.70 o 
  11  14   0     1844.80     1772.62    221.21 o 
  12  14   0     2212.67     2135.15    189.86 o 
   1  15   0     2310.84     2150.62    140.80 o 
   2  15   0     6073.65     5715.93    400.54 o 
   3  15   0     4116.69     3702.40    335.98 o 
   4  15   0     7821.46     7882.05    221.51 o 
   5  15   0     4467.85     4681.59    169.49 o 
   6  15   0     5842.11     5830.94    370.34 o 
   7  15   0     3569.47     4052.39    162.60 o 
   8  15   0     4965.68     5045.53    213.33 o 
   9  15   0     1709.46     1649.52    153.42 o 
  10  15   0      218.33      247.13     80.78 o 
   0  16   0     9155.56     8547.48    411.50 o 
   1  16   0     4957.17     4500.70    206.22 o 
   2  16   0     1922.19     1809.35    139.57 o 
   3  16   0      703.55      616.86     97.52 o 
   4  16   0      166.38      223.64     65.84 o 
   5  16   0       28.98       18.78     51.01 o 
   6  16   0      139.90      128.79     51.29 o 
   7  16   0      385.02      323.18    107.25 o 
   8  16   0      978.86     1182.14    109.19 o 
   9  16   0     2762.54     2838.28    325.70 o 
   1  17   0        2.53        1.38     45.96 o 
   2  17   0       34.75       27.03     51.63 o 
   3  17   0        1.02       17.70     53.45 o 
   4  17   0      715.85      681.94    102.58 o 
   5  17   0      188.95      119.11     63.12 o 
   6  17   0        1.42      -36.79     53.28 o 
   0  18   0     4429.65     4528.16    316.86 o 
   1  18   0     4658.37     4351.92    218.09 o 
   2  18   0     3541.07     3307.47    191.62 o 
 -19   1   1     2048.32     1906.55    157.70 o 
 -18   1   1     2510.89     2820.24    432.39 o 
 -17   1   1     1330.77     1125.84    127.00 o 
 -16   1   1      542.84      727.50     97.20 o 
 -15   1   1        1.03       -9.07     40.00 o 
 -14   1   1      264.36      256.83     62.27 o 
 -13   1   1      805.93      893.60     90.78 o 
 -12   1   1     6133.73     5758.94    250.43 o 
 -11   1   1    15493.67    15488.97    361.96 o 
 -10   1   1     8283.11     8039.81    185.48 o 
  -9   1   1    20486.94    20607.47    426.23 o 
  -8   1   1     8492.73     8060.80    210.34 o 
  -7   1   1     4215.20     3851.54    146.54 o 
  -6   1   1     4993.21     4911.82    140.00 o 
  -5   1   1     1101.57     1088.83     45.30 o 
  -4   1   1     1156.29     1021.96     52.98 o 
  -3   1   1    36968.68    36735.85    589.19 o 
  -2   1   1      476.05      581.72     16.84 o 
  -1   1   1    34759.21    36231.71    364.59 o 
   0   1   1    35118.88    35402.52    399.36 o 
   1   1   1    40567.07    43129.31    561.52 o 
   2   1   1    43318.27    41736.60    546.53 o 
   3   1   1       62.48       90.76     14.14 o 
   4   1   1    10293.09     9988.18    163.45 o 
   5   1   1     3634.69     3447.16     98.72 o 
   6   1   1      688.20      827.94     58.53 o 
   7   1   1     4673.76     4446.94    130.43 o 
   8   1   1     7274.79     7527.24    366.90 o 
   9   1   1     3856.18     3815.18    132.07 o 
  10   1   1    14312.01    14415.21    324.26 o 
  11   1   1     6729.09     6772.30    203.36 o 
  12   1   1     9723.40     9660.22    408.44 o 
  13   1   1     8624.76     8876.07    281.86 o 
  14   1   1     1773.35     1549.13    125.13 o 
  15   1   1      485.55      673.54     93.53 o 
  16   1   1        1.71      -36.24     42.35 o 
  17   1   1        2.17      -32.91     45.89 o 
  18   1   1      529.20      576.98    140.68 o 
  19   1   1      689.97      964.18    176.19 o 
 -19   2   1      472.41      396.22     92.84 o 
 -18   2   1     2526.21     2655.39    175.30 o 
 -17   2   1     5763.66     6332.20    277.11 o 
 -16   2   1     9769.43     9402.27    302.03 o 
 -15   2   1    12270.18    12900.58    480.82 o 
 -14   2   1    16604.38    16291.30    407.82 o 
 -13   2   1     8409.90     8685.28    263.90 o 
 -12   2   1     4289.76     3885.34    310.92 o 
 -11   2   1     4643.65     4709.75    206.77 o 
 -10   2   1      857.14      914.16     78.41 o 
  -9   2   1      782.24      795.84     69.10 o 
  -8   2   1     2305.47     2322.87    102.11 o 
  -7   2   1    33847.49    34315.53    729.63 o 
  -6   2   1    19010.62    19315.14    374.36 o 
  -5   2   1    51842.56    51118.82    689.59 o 
  -4   2   1    35496.32    35391.51    485.80 o 
  -3   2   1    49476.60    49839.92    567.85 o 
  -2   2   1    46636.08    47419.08    477.71 o 
  -1   2   1    10983.64    11675.02    131.36 o 
   0   2   1     1645.18     1738.34     35.50 o 
   1   2   1       12.31       23.24     10.23 o 
   2   2   1      343.87      424.13     32.72 o 
   3   2   1    12832.25    13522.61    201.43 o 
   4   2   1    19966.04    19558.98    309.55 o 
   5   2   1    20593.01    20390.11    303.52 o 
   6   2   1    36033.50    34761.73    492.20 o 
   7   2   1    20808.85    19922.27    380.91 o 
   8   2   1    29748.49    29353.16    537.32 o 
   9   2   1    22594.42    23207.57    452.51 o 
  10   2   1     5107.10     4850.28    159.53 o 
  11   2   1     2903.53     2883.34    258.16 o 
  12   2   1     1915.59     1902.75    108.30 o 
  13   2   1     1395.38     1277.47    157.50 o 
  14   2   1     4506.37     4765.64    184.89 o 
  15   2   1     4980.54     4901.06    195.79 o 
  16   2   1     9013.66     9277.53    427.64 o 
  17   2   1     4538.11     4681.24    302.59 o 
  18   2   1     4701.59     5241.47    368.51 o 
  19   2   1     2721.17     2777.73    397.31 o 
 -19   3   1     1414.71     1476.77    218.83 o 
 -18   3   1     2733.79     3159.88    186.59 o 
 -17   3   1      222.80      178.51     68.33 o 
 -16   3   1     1047.03     1285.95    121.52 o 
 -15   3   1     1269.69     1158.15    270.73 o 
 -14   3   1        9.50      -25.78     35.35 o 
 -13   3   1      816.32      941.11    224.86 o 
 -12   3   1      560.77      705.24    130.82 o 
 -11   3   1     1924.97     2082.53    144.41 o 
 -10   3   1     3224.78     3254.89    135.20 o 
  -9   3   1     6561.79     6322.30    189.12 o 
  -8   3   1     5162.87     4697.33    387.54 o 
  -7   3   1    11732.46    11913.92    497.55 o 
  -6   3   1    15427.85    16426.72    266.91 o 
  -5   3   1     3172.90     3232.12    120.89 o 
  -4   3   1       76.72       93.39     28.81 o 
  -3   3   1     1588.97     1503.40     47.65 o 
  -2   3   1     7612.80     7718.29     99.27 o 
  -1   3   1     2163.34     2243.18     41.58 o 
   0   3   1     9559.81    10078.17    135.45 o 
   1   3   1    63901.79    65920.11    857.43 o 
   2   3   1      245.54      269.13     24.23 o 
   3   3   1    20348.48    19925.76    366.01 o 
   4   3   1       13.30       15.24     10.78 o 
   5   3   1     3244.29     3278.41     91.70 o 
   6   3   1      369.21      498.62     34.47 o 
   7   3   1      297.53      406.84     56.04 o 
   8   3   1     6737.68     7187.67    155.05 o 
   9   3   1     3895.51     3690.92    108.23 o 
  10   3   1     8074.13     8047.63    180.62 o 
  11   3   1     9456.08     9659.51    210.41 o 
  12   3   1     7012.26     6768.16    209.97 o 
  13   3   1     3136.31     2712.49    133.35 o 
  14   3   1     1580.81     2040.40    183.11 o 
  15   3   1        6.83       -4.23     39.60 o 
  16   3   1      124.36      163.20    117.91 o 
  17   3   1       15.86      -13.75     46.59 o 
  18   3   1       88.60      118.58     63.26 o 
 -18   4   1      280.21      510.21    142.89 o 
 -17   4   1        4.40       -8.38     46.44 o 
 -16   4   1       82.05       87.50     53.60 o 
 -15   4   1      664.43      687.63     90.98 o 
 -14   4   1       14.14        4.55     42.11 o 
 -13   4   1     1700.50     1747.76     95.72 o 
 -12   4   1      131.27      172.60     50.41 o 
 -11   4   1     2436.62     2487.56    207.11 o 
 -10   4   1     1188.78     1128.33     86.30 o 
  -9   4   1      312.66      266.19     48.18 o 
  -8   4   1     1680.71     1617.58     86.93 o 
  -7   4   1     1128.93     1364.62     72.52 o 
  -6   4   1     3882.11     4120.44    104.19 o 
  -5   4   1     4622.77     4613.99    106.56 o 
  -4   4   1     3091.60     3352.86     62.44 o 
  -3   4   1     1394.70     1329.35     36.27 o 
  -2   4   1    11455.58    11669.66    127.54 o 
  -1   4   1     2333.52     2422.27     47.44 o 
   0   4   1    14119.43    14959.26    174.22 o 
   1   4   1      299.39      308.26     19.97 o 
   2   4   1     1677.78     1801.56     57.70 o 
   3   4   1       95.22       84.18     19.21 o 
   4   4   1     4491.50     4400.77     89.09 o 
   5   4   1      226.36      272.93     31.01 o 
   6   4   1    10598.44    10291.31    182.88 o 
   7   4   1     3174.40     3410.55     92.28 o 
   8   4   1     2946.77     2742.41     86.55 o 
   9   4   1      958.76     1090.43     64.15 o 
  10   4   1       77.12       34.78     30.37 o 
  11   4   1       67.42       42.54     25.94 o 
  12   4   1       16.51       63.82     30.29 o 
  13   4   1        3.84       57.31     40.49 o 
  14   4   1        5.44       37.32     41.08 o 
  15   4   1      714.12      716.22     96.33 o 
  16   4   1       72.93       85.15     52.67 o 
  17   4   1     1650.78     1741.73    145.57 o 
  18   4   1        5.16       18.15     84.78 o 
 -18   5   1      805.32      738.04    172.45 o 
 -17   5   1     3656.97     3785.02    296.81 o 
 -16   5   1       73.13       45.19     78.32 o 
 -15   5   1     1233.09     1252.70    160.05 o 
 -14   5   1      325.21      373.85     55.63 o 
 -13   5   1      279.78      282.69     60.91 o 
 -12   5   1     7649.88     7450.02    245.76 o 
 -11   5   1     4097.31     4091.12    161.85 o 
 -10   5   1    14753.04    14468.08    342.10 o 
  -9   5   1     7527.00     7681.26    217.06 o 
  -8   5   1    15068.34    14442.13    323.44 o 
  -7   5   1     9326.05     9524.27    189.14 o 
  -6   5   1     4134.56     4118.41    134.85 o 
  -5   5   1     2294.08     2440.65     56.64 o 
  -4   5   1      102.79       99.50     13.22 o 
  -3   5   1     1105.73     1137.56     30.47 o 
  -2   5   1    19070.68    19933.09    205.72 o 
  -1   5   1     9101.60     9242.43    123.08 o 
   0   5   1    44248.77    44991.87    424.67 o 
   1   5   1    21423.34    20826.56    299.86 o 
   2   5   1    41660.68    42748.16    576.90 o 
   3   5   1    13403.39    13085.24    179.65 o 
   4   5   1    31980.49    33281.14    450.95 o 
   5   5   1     1462.17     1472.93     49.62 o 
   6   5   1     2644.38     2556.68     92.91 o 
   7   5   1     4756.34     4548.82    109.42 o 
   8   5   1     1438.64     1523.42     79.55 o 
   9   5   1    14718.89    14156.79    257.48 o 
  10   5   1     6006.24     5918.52    198.85 o 
  11   5   1    11464.21    11916.54    318.00 o 
  12   5   1     5736.28     5568.80    208.35 o 
  13   5   1     6299.19     6269.69    230.96 o 
  14   5   1     4358.24     4454.74    198.24 o 
  15   5   1     1475.61     1477.31    129.44 o 
  16   5   1      535.37      682.74    101.14 o 
  17   5   1       91.97       86.64     58.05 o 
  18   5   1      472.12      557.23    147.81 o 
 -18   6   1     1165.00     1409.43    144.61 o 
 -17   6   1     3916.71     4337.76    214.01 o 
 -16   6   1     5575.45     5732.92    360.70 o 
 -15   6   1    11415.36    11417.93    517.17 o 
 -14   6   1    10776.90    11715.59    512.42 o 
 -13   6   1     9132.13     8868.45    314.91 o 
 -12   6   1     7402.80     7603.05    239.80 o 
 -11   6   1     2359.79     2380.01    161.32 o 
 -10   6   1      218.26      338.67    113.32 o 
  -9   6   1       57.07       22.13     29.39 o 
  -8   6   1    17972.41    18431.69    276.37 o 
  -7   6   1     5936.79     6199.50    121.31 o 
  -6   6   1    43140.00    41839.32    417.24 o 
  -5   6   1    13875.71    14454.77    169.26 o 
  -4   6   1    65587.69    65748.28    618.53 o 
  -3   6   1    12908.22    13153.13    157.76 o 
  -2   6   1    26824.71    27850.28    280.31 o 
  -1   6   1     4980.07     4786.43     80.46 o 
   0   6   1     3576.17     4096.00     68.23 o 
   1   6   1      181.74      207.62     15.50 o 
   2   6   1       11.13       33.58     16.36 o 
   3   6   1     9150.99     8707.98    135.40 o 
   4   6   1     3717.17     3726.62     82.63 o 
   5   6   1    28812.08    26787.64    431.56 o 
   6   6   1    16682.85    17605.40    282.64 o 
   7   6   1    18582.32    17734.46    290.91 o 
   8   6   1    15666.49    15409.66    307.70 o 
   9   6   1     4214.36     3895.63    153.55 o 
  10   6   1     8021.33     7915.87    319.58 o 
  11   6   1      143.22      196.06     50.97 o 
  12   6   1     2113.33     2168.91    131.56 o 
  13   6   1     2758.01     3179.71    290.44 o 
  14   6   1      491.31      437.22     75.84 o 
  15   6   1     7170.24     7467.30    541.30 o 
  16   6   1     3658.41     3594.60    310.49 o 
  17   6   1     7613.54     7473.05    290.48 o 
  18   6   1     3245.03     3127.68    302.34 o 
 -17   7   1      837.93      911.42    131.42 o 
 -16   7   1      197.18      205.76     66.42 o 
 -15   7   1      896.09      988.85    110.25 o 
 -14   7   1      998.60     1034.52    106.42 o 
 -13   7   1       40.46        9.61     37.16 o 
 -12   7   1     2347.13     2190.93    154.63 o 
 -11   7   1      361.68      409.29     50.11 o 
 -10   7   1     3860.23     3852.94    127.24 o 
  -9   7   1      401.78      417.52     44.37 o 
  -8   7   1     2913.05     3055.66     77.45 o 
  -7   7   1      911.70      934.54     43.98 o 
  -6   7   1      495.86      584.18     39.09 o 
  -5   7   1      186.38      164.92     19.62 o 
  -4   7   1     2365.52     2324.03     63.86 o 
  -3   7   1       49.63       49.61     12.42 o 
  -2   7   1     9822.71     9994.62    123.84 o 
  -1   7   1     5484.19     5898.80     87.34 o 
   0   7   1    17594.24    19156.55    344.59 o 
   1   7   1     2595.79     2716.64     67.15 o 
   2   7   1    17127.86    18312.32    224.87 o 
   3   7   1     2890.92     2839.62     62.39 o 
   4   7   1     5062.74     5227.58     98.57 o 
   5   7   1       60.59       61.83     16.21 o 
   6   7   1      644.33      641.72     78.21 o 
   7   7   1     4825.57     4660.55    163.52 o 
   8   7   1      176.59      179.91     55.13 o 
   9   7   1     5428.36     5332.25    187.91 o 
  10   7   1      318.47      328.40     98.03 o 
  11   7   1     3162.04     3179.29    152.87 o 
  12   7   1      397.42      201.29     64.99 o 
  13   7   1      710.89      710.75     92.96 o 
  14   7   1      347.70      248.92     65.39 o 
  15   7   1      212.44      217.25     67.76 o 
  16   7   1       43.31       12.83     49.09 o 
  17   7   1      292.66      229.76     78.09 o 
 -17   8   1     1054.34     1096.36    201.67 o 
 -16   8   1      847.85      603.99    160.05 o 
 -15   8   1     1214.67     1347.98    204.05 o 
 -14   8   1     4890.58     5157.47    336.23 o 
 -13   8   1      220.72      179.03     54.77 o 
 -12   8   1     3532.96     3488.89    158.71 o 
 -11   8   1       38.14       36.77     37.43 o 
 -10   8   1     2519.60     2470.00     85.20 o 
  -9   8   1      725.69      769.34     93.71 o 
  -8   8   1      302.81      284.58     39.99 o 
  -7   8   1     5341.13     5357.01     94.61 o 
  -6   8   1      881.30      857.83     37.20 o 
  -5   8   1     7361.56     7590.92    112.03 o 
  -4   8   1     3937.01     4014.77     73.24 o 
  -3   8   1     6650.46     6613.20    106.99 o 
  -2   8   1     1005.94     1053.05     33.98 o 
  -1   8   1     6359.96     6276.24    104.41 o 
   0   8   1     3523.38     3974.01    144.53 o 
   1   8   1     1266.58     1343.51     42.33 o 
   2   8   1       17.39       10.98     11.03 o 
   3   8   1     3125.19     3218.32     70.68 o 
   4   8   1     1060.98     1100.93     65.68 o 
   5   8   1     8617.47     8263.01    181.24 o 
   6   8   1     2292.07     2357.76     90.26 o 
   7   8   1     6124.63     6140.68    196.08 o 
   8   8   1      274.45      365.97     72.72 o 
   9   8   1     2890.70     2526.36    128.88 o 
  10   8   1       12.49        6.43     33.88 o 
  11   8   1      234.49      160.74     50.36 o 
  12   8   1      146.95       77.83     73.23 o 
  13   8   1       10.20       22.66     42.85 o 
  14   8   1      432.48      417.89     80.91 o 
  15   8   1      128.47      164.23     64.58 o 
  16   8   1     2887.87     2979.76    298.09 o 
  17   8   1       96.41      133.70     85.97 o 
 -16   9   1     2401.47     2463.88    270.48 o 
 -15   9   1      627.37      534.16    143.06 o 
 -14   9   1      121.64      235.99    112.13 o 
 -13   9   1     3478.69     3747.30    188.31 o 
 -12   9   1     3217.84     3106.29    167.00 o 
 -11   9   1    12883.02    12586.40    354.64 o 
 -10   9   1    13329.78    13108.00    356.57 o 
  -9   9   1    13444.47    13021.89    346.81 o 
  -8   9   1     7771.60     8038.84    164.67 o 
  -7   9   1     7877.94     7943.44    140.19 o 
  -6   9   1     5276.56     5396.58    107.52 o 
  -5   9   1      491.60      463.00     34.82 o 
  -4   9   1      273.15      260.39     36.06 o 
  -3   9   1     2027.28     2168.91     62.05 o 
  -2   9   1     5497.37     5395.90    112.92 o 
  -1   9   1    14936.73    15286.14    226.57 o 
   0   9   1     9837.97    11125.19    325.85 o 
   1   9   1    45818.11    48314.29    979.31 o 
   2   9   1     5484.94     5964.68     94.10 o 
   3   9   1    24759.59    24624.91    436.15 o 
   4   9   1      159.05      175.42     29.15 o 
   5   9   1     3579.55     3501.49     99.82 o 
   6   9   1     1880.97     1930.06     86.80 o 
   7   9   1     1763.31     1741.74    106.62 o 
   8   9   1    13826.62    13332.38    335.17 o 
   9   9   1     7331.87     7516.51    237.34 o 
  10   9   1    10257.18    10413.44    298.72 o 
  11   9   1     8299.41     8408.46    269.37 o 
  12   9   1     9896.08    10186.18    310.76 o 
  13   9   1     6388.31     6113.01    238.00 o 
  14   9   1     4332.93     4664.32    235.23 o 
  15   9   1      838.95      674.86    103.57 o 
  16   9   1      125.00      138.13     66.80 o 
 -16  10   1     3139.61     3092.80    202.62 o 
 -15  10   1     4300.25     4519.21    227.22 o 
 -14  10   1     7544.74     7522.18    366.98 o 
 -13  10   1     5479.10     5170.74    227.84 o 
 -12  10   1     4981.40     4628.77    210.16 o 
 -11  10   1      769.46      741.27     98.73 o 
 -10  10   1     1424.62     1659.67    128.44 o 
  -9  10   1     1826.61     1709.88    125.89 o 
  -8  10   1      620.30      659.20    107.14 o 
  -7  10   1    17615.24    18015.99    251.40 o 
  -6  10   1     1935.70     1877.85     64.23 o 
  -5  10   1    18358.35    18194.14    247.02 o 
  -4  10   1     3997.04     3976.13     90.67 o 
  -3  10   1    22192.71    22216.50    282.99 o 
  -2  10   1     4938.94     5238.68    103.81 o 
  -1  10   1     7103.55     7410.85    168.13 o 
   0  10   1      633.01      754.91     41.64 o 
   1  10   1      216.84      234.05     26.15 o 
   2  10   1      931.10     1027.81     59.94 o 
   3  10   1     1923.78     1959.86    109.35 o 
   4  10   1    11134.04    11676.88    207.69 o 
   5  10   1    13500.82    13791.38    237.26 o 
   6  10   1    12224.24    12531.15    226.39 o 
   7  10   1     9807.62     9728.09    194.95 o 
   8  10   1     6678.24     6709.36    245.93 o 
   9  10   1     8730.37     8493.67    261.98 o 
  10  10   1      638.45      776.79    274.30 o 
  11  10   1     1689.88     1561.15    120.68 o 
  12  10   1      823.80      842.36    128.87 o 
  13  10   1        9.91        5.54     42.44 o 
  14  10   1     3418.20     3579.14    265.72 o 
  15  10   1     1655.44     1514.65    226.99 o 
 -15  11   1      188.46      176.60    103.98 o 
 -14  11   1       81.01       90.95     67.58 o 
 -13  11   1      622.63      529.21     96.76 o 
 -12  11   1      137.95       31.92     51.92 o 
 -11  11   1     1836.03     1994.41    148.50 o 
 -10  11   1        9.98       28.66     46.80 o 
  -9  11   1     1072.03      997.66    106.08 o 
  -8  11   1       27.44       37.57     27.01 o 
  -7  11   1     2054.41     1955.49     81.75 o 
  -6  11   1     1570.55     1568.68     74.11 o 
  -5  11   1      142.95      109.43     24.94 o 
  -4  11   1      845.17      803.74     70.72 o 
  -3  11   1     2572.75     2781.07     94.55 o 
  -2  11   1     1143.26     1223.48     53.52 o 
  -1  11   1     2278.13     2410.63     72.00 o 
   0  11   1      667.12      722.12     56.25 o 
   1  11   1      458.13      495.12     43.56 o 
   2  11   1       76.42       92.06     26.19 o 
   3  11   1      440.56      458.42     43.66 o 
   4  11   1      113.11      103.31     28.88 o 
   5  11   1     1930.44     1798.82     79.42 o 
   6  11   1      253.94      222.73     38.50 o 
   7  11   1       27.86       41.51     28.83 o 
   8  11   1     3429.77     3424.43    132.32 o 
   9  11   1        0.08       19.20     31.51 o 
  10  11   1     1034.56      984.40    165.82 o 
  11  11   1      210.38      360.70    120.12 o 
  12  11   1      248.24      300.04    115.19 o 
  13  11   1      117.14       47.40     82.57 o 
  14  11   1      167.95      217.81    110.94 o 
  15  11   1      537.79      969.11    201.33 o 
 -14  12   1     1099.62     1005.55    210.25 o 
 -13  12   1     1989.88     1791.83    281.01 o 
 -12  12   1      416.43      367.32     85.77 o 
 -11  12   1     1834.38     1879.68    151.79 o 
 -10  12   1       80.70       84.59     68.04 o 
  -9  12   1      271.50      187.55     61.96 o 
  -8  12   1     2121.98     2189.64     92.52 o 
  -7  12   1     1092.47     1071.88     67.75 o 
  -6  12   1     8176.53     8304.61    228.19 o 
  -5  12   1     2111.61     2113.89     96.60 o 
  -4  12   1    13353.35    13435.59    215.39 o 
  -3  12   1     3396.84     3406.94     89.11 o 
  -2  12   1     7936.15     8024.65    144.74 o 
  -1  12   1     2511.16     2483.65    128.28 o 
   0  12   1     2868.45     3027.08     95.64 o 
   1  12   1      143.11      121.18     30.31 o 
   2  12   1      313.38      321.65     39.88 o 
   3  12   1     3612.22     3322.28    131.01 o 
   4  12   1     2281.15     2439.45    109.97 o 
   5  12   1     3375.30     3479.50    145.78 o 
   6  12   1     5204.61     4967.38    163.43 o 
   7  12   1     1539.18     1515.80    160.23 o 
   8  12   1     5930.37     6176.32    242.01 o 
   9  12   1     1544.98     1566.48    138.03 o 
  10  12   1     1463.40     1559.48    162.17 o 
  11  12   1       13.11        9.44     51.56 o 
  12  12   1        2.08      -24.77     53.94 o 
  13  12   1     2172.13     2196.64    175.62 o 
  14  12   1      430.90      479.97    154.95 o 
 -13  13   1      336.04      382.38     98.77 o 
 -12  13   1     4504.02     3633.43    372.76 o 
 -11  13   1     2889.13     2812.75    184.67 o 
 -10  13   1     6207.76     5977.61    250.59 o 
  -9  13   1     8147.80     8153.11    289.05 o 
  -8  13   1     5427.32     5567.17    244.00 o 
  -7  13   1     6031.21     5951.46    282.80 o 
  -6  13   1     4792.33     4797.05    132.89 o 
  -5  13   1       10.28       80.32     29.96 o 
  -4  13   1      182.74      171.10     35.68 o 
  -3  13   1     3492.24     3380.22    124.66 o 
  -2  13   1     5954.88     5563.12    190.16 o 
  -1  13   1     8615.33     9496.21    311.76 o 
   0  13   1    15988.24    16147.88    492.27 o 
   1  13   1     6312.25     6633.95    239.73 o 
   2  13   1    18219.99    18059.58    351.21 o 
   3  13   1     3109.10     3001.58    149.48 o 
   4  13   1     9798.19     9764.42    240.94 o 
   5  13   1      144.50      150.50     42.91 o 
   6  13   1     2671.87     2706.81    124.61 o 
   7  13   1      725.01      990.32     97.80 o 
   8  13   1     1573.97     1674.66    276.26 o 
   9  13   1     3674.50     3590.46    193.45 o 
  10  13   1     4750.53     4829.78    229.22 o 
  11  13   1     7411.57     7020.58    293.59 o 
  12  13   1     4628.56     4182.00    250.94 o 
  13  13   1     4126.78     4154.18    394.42 o 
 -12  14   1      558.86      508.65    103.08 o 
 -11  14   1     1476.58     1434.19    149.06 o 
 -10  14   1       68.12       47.06     57.53 o 
  -9  14   1        2.56       48.81     58.19 o 
  -8  14   1     2272.13     2233.76    123.20 o 
  -7  14   1     2579.07     2675.76    131.47 o 
  -6  14   1     5912.23     5616.69    179.90 o 
  -5  14   1     2713.08     3031.28    165.04 o 
  -4  14   1     8703.54     7824.72    458.90 o 
  -3  14   1     3702.94     3811.37    172.73 o 
  -2  14   1     6939.72     6681.20    233.85 o 
  -1  14   1     1517.81     1687.40    137.62 o 
   0  14   1     1867.24     1863.01    101.74 o 
   1  14   1       27.97       55.23     35.77 o 
   2  14   1        6.00       -1.40     31.42 o 
   3  14   1     2214.60     2215.94    113.97 o 
   4  14   1     3121.39     3135.41    134.49 o 
   5  14   1     3441.03     3502.72    170.77 o 
   6  14   1     5858.04     6106.79    196.73 o 
   7  14   1     1506.29     1451.13    107.28 o 
   8  14   1     4957.53     4854.56    209.24 o 
   9  14   1     2132.39     1847.41    157.22 o 
  10  14   1     1578.41     1655.57    342.18 o 
  11  14   1       95.19       52.25     60.56 o 
 -10  15   1       42.29        9.30     57.46 o 
  -9  15   1      126.85      180.81     74.27 o 
  -8  15   1        0.00      -37.19     49.58 o 
  -7  15   1      150.99      119.32     55.88 o 
  -6  15   1       11.36       37.30     41.20 o 
  -5  15   1        0.20       -1.71     40.71 o 
  -4  15   1      257.93      216.56     60.60 o 
  -3  15   1      169.29       91.46     48.86 o 
  -2  15   1      337.13      284.77     67.68 o 
  -1  15   1      296.25      195.37     61.56 o 
   0  15   1      924.53      912.97    123.43 o 
   1  15   1      180.18      213.32     49.19 o 
   2  15   1      375.09      393.12     61.21 o 
   3  15   1        0.44       32.85     36.83 o 
   4  15   1       21.45       26.65     38.66 o 
   5  15   1       90.30       79.63     42.63 o 
   6  15   1       38.59       36.30     41.94 o 
   7  15   1      167.17      278.63     62.94 o 
   8  15   1      123.23      125.92     55.18 o 
   9  15   1      101.86       78.44     64.62 o 
  10  15   1      228.87      272.18     84.97 o 
  -8  16   1       68.24       73.17     67.82 o 
  -7  16   1     2824.42     2373.33    245.00 o 
  -6  16   1      798.44      849.60    142.38 o 
  -5  16   1     6913.42     6939.86    307.69 o 
  -4  16   1     3583.18     3299.26    232.51 o 
  -3  16   1     6419.57     6033.53    240.42 o 
  -2  16   1     3379.43     3601.25    199.21 o 
  -1  16   1     2663.32     2689.34    161.34 o 
   0  16   1     1166.61     1150.29    116.66 o 
   1  16   1        0.15       18.35     42.07 o 
   2  16   1      643.43      688.71    151.89 o 
   3  16   1     1545.62     1452.27    106.28 o 
   4  16   1     3747.51     3640.40    154.81 o 
   5  16   1     3817.22     3864.35    164.02 o 
   6  16   1     4666.74     5226.96    437.10 o 
   7  16   1     3912.24     3851.07    170.25 o 
   8  16   1     2587.72     2468.42    171.02 o 
  -6  17   1     1146.83     1245.28    131.33 o 
  -5  17   1      208.54      162.74     68.79 o 
  -4  17   1       42.23      -12.68     47.68 o 
  -3  17   1     1081.82     1149.58    123.79 o 
  -2  17   1     2459.84     2203.81    155.94 o 
  -1  17   1     5379.27     5213.56    229.46 o 
   0  17   1     5446.07     6107.67    457.20 o 
   1  17   1     8338.16     8394.29    322.38 o 
   2  17   1     3652.96     3739.67    240.83 o 
   3  17   1     4628.94     4969.60    228.41 o 
   4  17   1      906.79      912.24    166.84 o 
   5  17   1      717.32      828.82     96.91 o 
   6  17   1       66.50       61.33     52.21 o 
 -19   0   2     5572.20     5389.21    357.64 o 
 -18   0   2     3971.04     4034.60    299.19 o 
 -17   0   2     6996.59     7193.72    387.20 o 
 -16   0   2      102.49      115.70     79.68 o 
 -15   0   2     4199.23     4385.62    279.99 o 
 -14   0   2     4926.90     5590.54    309.39 o 
 -13   0   2     5737.27     5607.70    298.68 o 
 -12   0   2    14046.00    14233.33    510.89 o 
 -11   0   2      787.47      831.32    120.97 o 
 -10   0   2    53171.64    51032.21   1304.32 o 
  -9   0   2     3724.39     3612.06    200.31 o 
  -8   0   2    52739.17    50687.48   1258.45 o 
  -7   0   2     6478.35     5890.59    244.32 o 
  -6   0   2    48673.05    48109.13    810.71 o 
  -5   0   2       31.09       43.21     20.34 o 
  -4   0   2     2945.89     2765.49     60.85 o 
  -3   0   2     1060.70      987.42     53.01 o 
  -2   0   2      345.78      199.26     48.51 o 
  -1   0   2    18167.96    16069.37    313.46 o 
   0   0   2     1016.98     1123.88     53.86 o 
   1   0   2    14972.18    14774.54    277.53 o 
   2   0   2   172923.48   167897.80   2598.02 o 
   3   0   2    45181.84    43831.32    723.72 o 
   4   0   2    50927.15    49038.74    808.87 o 
   5   0   2      452.49      426.13     56.75 o 
   6   0   2    28032.07    26263.58    665.67 o 
   7   0   2     8969.41     8022.41    200.31 o 
   8   0   2     8613.34     7744.83    202.48 o 
   9   0   2    24649.89    23825.86    651.73 o 
  10   0   2      660.04      639.33     90.22 o 
  11   0   2    20181.26    20898.15    617.24 o 
  12   0   2     6975.88     7176.73    305.99 o 
  13   0   2    11964.18    11111.26    416.25 o 
  14   0   2     8114.86     9037.29    377.69 o 
  15   0   2     3482.93     3610.87    232.93 o 
  16   0   2       17.22       43.17     43.57 o 
  17   0   2      242.36      322.98    109.25 o 
  18   0   2       90.57       -7.31     63.54 o 
 -19   1   2     1927.57     2090.83    169.82 o 
 -18   1   2     3417.33     3708.58    200.99 o 
 -17   1   2      172.23      266.76     71.48 o 
 -16   1   2    14273.73    13706.51    391.88 o 
 -15   1   2       88.54       83.71     48.95 o 
 -14   1   2    13341.38    12687.11    396.97 o 
 -13   1   2     3517.22     3462.40    133.14 o 
 -12   1   2     4114.08     3998.02    271.84 o 
 -11   1   2      500.77      632.10    121.99 o 
 -10   1   2     1167.47      957.51     80.32 o 
  -9   1   2     1505.57     1618.30    145.01 o 
  -8   1   2     5533.53     5647.03    175.54 o 
  -7   1   2     1115.95     1043.72     63.67 o 
  -6   1   2    86069.27    89115.04   1176.74 o 
  -5   1   2     3409.21     3511.50     72.89 o 
  -4   1   2    87327.86    84944.70    969.68 o 
  -3   1   2      419.73      398.98     20.25 o 
  -2   1   2    40953.28    39639.80    408.21 o 
  -1   1   2      719.36      655.43     22.48 o 
   0   1   2    15310.51    14757.24    245.55 o 
   1   1   2    32650.17    33564.55    395.49 o 
   2   1   2    79403.18    80306.91    899.17 o 
   3   1   2    14589.37    14507.23    194.62 o 
   4   1   2      225.38      297.33     45.15 o 
   5   1   2    17705.63    16642.47    227.39 o 
   6   1   2    10506.18    10532.79    188.66 o 
   7   1   2    10440.35    10060.76    241.11 o 
   8   1   2    10984.42    10858.14    223.97 o 
   9   1   2      753.03      722.59     52.32 o 
  10   1   2     8600.51     8830.27    256.63 o 
  11   1   2       77.29      116.01     32.69 o 
  12   1   2     2972.69     2907.36    119.75 o 
  13   1   2     5193.63     5393.35    159.12 o 
  14   1   2      112.63       96.86     61.11 o 
  15   1   2     4295.94     4242.55    189.96 o 
  16   1   2      253.79      339.42    137.96 o 
  17   1   2     5828.75     6223.41    248.84 o 
  18   1   2      434.11      443.44    125.73 o 
 -19   2   2        4.24        0.59     57.72 o 
 -18   2   2      258.29      323.16     83.65 o 
 -17   2   2     1210.94     1062.23    121.59 o 
 -16   2   2     1823.33     1612.51    136.65 o 
 -15   2   2     2552.15     2557.46    154.09 o 
 -14   2   2     3992.71     3856.82    145.51 o 
 -13   2   2     2122.74     2216.69    138.42 o 
 -12   2   2     2477.45     2612.38    251.96 o 
 -11   2   2    10760.74    10614.96    306.75 o 
 -10   2   2     4202.85     4066.20    308.54 o 
  -9   2   2    19028.96    19312.45    415.99 o 
  -8   2   2     7769.73     7722.82    170.99 o 
  -7   2   2     8715.45     8216.99    171.42 o 
  -6   2   2    37559.75    36934.30    530.87 o 
  -5   2   2     6580.14     6433.01    110.90 o 
  -4   2   2     2243.69     2150.96     46.16 o 
  -3   2   2     8810.25     9070.92    116.74 o 
  -2   2   2    10489.59    10639.71    129.93 o 
  -1   2   2       12.06       19.92      8.52 o 
   0   2   2    10036.78     9547.21    118.65 o 
   1   2   2    64983.27    63969.40    846.78 o 
   2   2   2    21369.30    21475.37    304.24 o 
   3   2   2     1721.33     1713.98     45.42 o 
   4   2   2    10156.98    10468.01    153.22 o 
   5   2   2     1813.68     1774.53     58.53 o 
   6   2   2    10467.36    11354.03    211.97 o 
   7   2   2     2529.91     2627.57     81.41 o 
   8   2   2     2533.51     2666.58     86.81 o 
   9   2   2     6609.54     6737.34    173.59 o 
  10   2   2     7857.62     8047.66    180.85 o 
  11   2   2     2587.27     2573.58     98.51 o 
  12   2   2     3824.95     4006.46    213.95 o 
  13   2   2      197.72      148.88     39.86 o 
  14   2   2      750.50      757.34     92.26 o 
  15   2   2       30.90       18.65     42.65 o 
  16   2   2       59.43      -21.53     42.71 o 
  17   2   2       19.89      -17.44     49.65 o 
  18   2   2      728.60      679.24    104.64 o 
 -18   3   2      628.34      633.85    104.17 o 
 -17   3   2     6629.37     7239.59    295.54 o 
 -16   3   2      141.47      155.78     62.68 o 
 -15   3   2    14955.71    14520.21    609.09 o 
 -14   3   2     6937.32     6513.45    312.28 o 
 -13   3   2    14181.90    14409.90    376.68 o 
 -12   3   2     2968.08     2833.18    142.68 o 
 -11   3   2     8924.76     9882.46    278.76 o 
 -10   3   2     3793.01     3746.08    160.47 o 
  -9   3   2      130.34      148.88     31.62 o 
  -8   3   2       76.95       80.74     39.80 o 
  -7   3   2    14376.07    13787.00    247.44 o 
  -6   3   2      111.79       93.54     18.41 o 
  -5   3   2    50393.41    49138.00    851.19 o 
  -4   3   2     1092.39     1132.39     31.41 o 
  -3   3   2    74324.13    72179.23    661.87 o 
  -2   3   2       84.18       89.31      9.79 o 
  -1   3   2    55838.77    54300.85    552.31 o 
   0   3   2     8866.02     9498.95    119.06 o 
   1   3   2     6498.02     6282.57     87.58 o 
   2   3   2    21232.76    22455.96    330.83 o 
   3   3   2      700.14      694.21     39.38 o 
   4   3   2    21076.21    20690.90    306.50 o 
   5   3   2     5679.93     5526.20    113.03 o 
   6   3   2    22418.36    22175.10    338.49 o 
   7   3   2    21156.18    20967.01    385.81 o 
   8   3   2    14171.37    13262.49    238.64 o 
   9   3   2    14315.67    14193.14    258.59 o 
  10   3   2     3171.36     3238.26    105.57 o 
  11   3   2     3560.47     3470.18    208.28 o 
  12   3   2     1029.89      977.84    159.45 o 
  13   3   2     1059.79     1215.75    154.01 o 
  14   3   2     3730.19     4100.11    186.33 o 
  15   3   2        8.51       37.47     47.76 o 
  16   3   2     9952.79    10251.87    330.67 o 
  17   3   2      801.04      894.75    116.63 o 
  18   3   2     6548.97     7343.79    290.00 o 
 -18   4   2     8106.33     8174.80    309.58 o 
 -17   4   2     3089.88     3247.94    377.69 o 
 -16   4   2     7696.43     7559.87    367.49 o 
 -15   4   2      151.57      233.62     70.02 o 
 -14   4   2     3587.11     3758.89    180.06 o 
 -13   4   2     7754.93     7292.17    261.39 o 
 -12   4   2      253.81      261.03     57.92 o 
 -11   4   2    20672.59    20332.90    456.36 o 
 -10   4   2     1035.96      976.87     86.02 o 
  -9   4   2    54076.00    54279.73    781.66 o 
  -8   4   2     8950.88     8878.61    191.01 o 
  -7   4   2    60097.77    61029.32    728.19 o 
  -6   4   2    15041.13    15287.34    224.94 o 
  -5   4   2    52539.89    53633.04    689.78 o 
  -4   4   2     1404.30     1420.77     58.62 o 
  -3   4   2     1011.75     1024.35     51.24 o 
  -2   4   2     1959.56     1862.24     44.23 o 
  -1   4   2     9953.51    10218.96    133.12 o 
   0   4   2    22934.64    22118.53    280.80 o 
   1   4   2    54786.16    56176.83    575.25 o 
   2   4   2    11981.24    11671.78    204.81 o 
   3   4   2    64058.11    64768.67   1076.65 o 
   4   4   2     5309.69     5330.59    156.36 o 
   5   4   2    51475.21    51469.95    699.77 o 
   6   4   2        1.87       29.28     15.14 o 
   7   4   2    11420.10    10765.21    196.73 o 
   8   4   2    16257.80    15669.66    269.37 o 
   9   4   2      619.72      632.76     74.50 o 
  10   4   2    23024.54    23664.03    591.34 o 
  11   4   2     4850.05     4777.90    217.81 o 
  12   4   2    16070.28    15861.76    397.62 o 
  13   4   2     4111.85     4229.14    336.91 o 
  14   4   2     8622.05     8747.57    288.57 o 
  15   4   2     4599.75     4814.33    213.12 o 
  16   4   2     1454.22     1397.69    180.01 o 
  17   4   2      481.61      454.65     92.02 o 
  18   4   2      123.32       22.44    109.50 o 
 -18   5   2      176.30      108.06     97.18 o 
 -17   5   2     5242.85     5375.22    238.98 o 
 -16   5   2        8.43       44.05     44.90 o 
 -15   5   2    10508.91    10524.10    331.09 o 
 -14   5   2       70.49       45.88     47.23 o 
 -13   5   2     9154.21     9561.34    514.71 o 
 -12   5   2       14.93      -14.18     36.52 o 
 -11   5   2     2388.92     2507.08    131.23 o 
 -10   5   2     6938.43     7052.91    179.04 o 
  -9   5   2     2418.14     2246.59     96.67 o 
  -8   5   2     2348.17     2522.89     78.99 o 
  -7   5   2    14737.02    14864.97    229.44 o 
  -6   5   2       93.37       94.87     20.18 o 
  -5   5   2    21020.01    21426.83    379.56 o 
  -4   5   2      368.69      398.50     33.21 o 
  -3   5   2    13852.46    13576.85    173.05 o 
  -2   5   2     1804.76     2189.60     55.67 o 
  -1   5   2    21855.39    21894.65    253.17 o 
   0   5   2     9262.73     9529.46    146.42 o 
   1   5   2    20518.50    20270.41    230.63 o 
   2   5   2    11384.25    11024.64    202.20 o 
   3   5   2     1339.63     1158.16     56.63 o 
   4   5   2    10638.16     9746.54    239.23 o 
   5   5   2       14.42       78.65     81.55 o 
   6   5   2    12094.85    12287.90    207.39 o 
   7   5   2    10605.43    10040.84    260.38 o 
   8   5   2      255.31      228.92     47.75 o 
   9   5   2    16081.37    15693.20    371.28 o 
  10   5   2       23.90       63.89     55.98 o 
  11   5   2     6055.09     6015.97    216.03 o 
  12   5   2     1142.61     1173.86    106.87 o 
  13   5   2      649.99      577.22    104.83 o 
  14   5   2      373.47      254.50     63.64 o 
  15   5   2      288.97      232.70     71.70 o 
  16   5   2     3979.59     4148.24    315.16 o 
  17   5   2       97.79      227.62     81.47 o 
 -18   6   2       77.84       51.99     96.50 o 
 -17   6   2     1276.60     1390.29    216.45 o 
 -16   6   2      148.51      145.94    102.62 o 
 -15   6   2     3352.37     3938.59    193.28 o 
 -14   6   2     1700.83     1741.43    131.69 o 
 -13   6   2     3374.55     3345.57    164.13 o 
 -12   6   2     4386.47     4301.82    181.56 o 
 -11   6   2      465.41      591.39     78.30 o 
 -10   6   2    11109.34    11089.81    205.53 o 
  -9   6   2     2626.91     2602.89     85.36 o 
  -8   6   2    14145.22    13887.42    227.57 o 
  -7   6   2      571.53      555.65     66.09 o 
  -6   6   2    13605.80    13956.85    189.27 o 
  -5   6   2      731.54      786.38     36.04 o 
  -4   6   2    10876.90    11452.83    138.81 o 
  -3   6   2        6.27       24.95     15.63 o 
  -2   6   2     6103.96     6537.63    105.06 o 
  -1   6   2     1441.56     1472.03     44.08 o 
   0   6   2     4104.49     3909.08     86.33 o 
   1   6   2     1905.42     2088.55     55.79 o 
   2   6   2    14541.23    14298.92    259.74 o 
   3   6   2      214.95      230.60     33.34 o 
   4   6   2    17736.20    17568.60    451.83 o 
   5   6   2      220.03      208.61     43.23 o 
   6   6   2     7513.22     7462.41    214.36 o 
   7   6   2     1271.12     1134.63     87.54 o 
   8   6   2     3445.20     3279.61    141.83 o 
   9   6   2     3253.67     2976.69    139.93 o 
  10   6   2      139.91       86.47     42.77 o 
  11   6   2     4403.18     4204.28    234.63 o 
  12   6   2       20.10       15.16     43.66 o 
  13   6   2     4543.57     4254.33    193.12 o 
  14   6   2      510.01      530.73     87.16 o 
  15   6   2       11.28      -24.28     40.84 o 
  16   6   2      444.17      393.92     85.84 o 
  17   6   2        0.04      -25.49     73.74 o 
 -17   7   2       62.27      123.52    106.19 o 
 -16   7   2     5703.57     6354.58    399.09 o 
 -15   7   2     2324.35     2867.90    270.31 o 
 -14   7   2    12711.49    12985.97    370.01 o 
 -13   7   2     5258.16     5520.85    173.34 o 
 -12   7   2    17003.42    16923.59    336.21 o 
 -11   7   2     1421.93     1381.05     86.05 o 
 -10   7   2       45.86       10.95     22.17 o 
  -9   7   2        2.99       15.79     27.81 o 
  -8   7   2     2419.93     2439.14     82.38 o 
  -7   7   2     3088.95     3146.25     75.67 o 
  -6   7   2    14727.48    14502.16    176.62 o 
  -5   7   2     2201.55     2305.60     51.84 o 
  -4   7   2    40166.96    39641.18    395.45 o 
  -3   7   2     8598.70     9259.89    139.63 o 
  -2   7   2    63243.09    63272.09    665.28 o 
  -1   7   2     2160.51     2128.10     56.35 o 
   0   7   2    21976.03    21852.56    263.26 o 
   1   7   2      306.50      379.87     27.76 o 
   2   7   2      105.23      144.23     18.01 o 
   3   7   2     2947.55     3169.81    101.45 o 
   4   7   2     2993.71     2733.27     95.90 o 
   5   7   2    21533.73    22231.95    460.94 o 
   6   7   2     7324.29     7020.08    214.03 o 
   7   7   2    14800.47    13716.06    334.24 o 
   8   7   2    14678.26    14684.39    395.10 o 
   9   7   2    11672.84    11583.33    313.00 o 
  10   7   2     6511.69     6442.36    224.33 o 
  11   7   2     1073.84     1095.89    103.84 o 
  12   7   2     2297.43     2457.95    291.97 o 
  13   7   2     2238.52     2255.88    295.54 o 
  14   7   2      673.07      666.93     99.71 o 
  15   7   2     5043.17     4964.08    228.15 o 
  16   7   2      818.57      552.82    100.88 o 
  17   7   2     9252.12     9825.07    348.46 o 
 -17   8   2     3047.09     3407.50    319.58 o 
 -16   8   2      831.36     1004.79    190.29 o 
 -15   8   2     3545.67     2979.56    176.21 o 
 -14   8   2      128.71      195.90     63.59 o 
 -13   8   2      771.62      583.03    103.38 o 
 -12   8   2     4585.58     4894.60    174.11 o 
 -11   8   2     5180.55     5125.86    240.60 o 
 -10   8   2    21755.75    21806.91    339.32 o 
  -9   8   2     2802.46     2718.76     92.77 o 
  -8   8   2    20835.34    21039.81    318.60 o 
  -7   8   2      864.61      934.00     46.80 o 
  -6   8   2    22156.83    22297.67    282.39 o 
  -5   8   2      204.18      161.42     23.31 o 
  -4   8   2     8228.85     8854.19    141.55 o 
  -3   8   2      580.72      739.32     49.84 o 
  -2   8   2     3456.25     3640.52     79.72 o 
  -1   8   2     3009.80     2967.80     70.46 o 
   0   8   2    23213.28    23246.18    282.85 o 
   1   8   2    14504.51    15027.27    200.34 o 
   2   8   2    38404.04    38714.92    498.67 o 
   3   8   2     9593.63     9596.70    204.44 o 
   4   8   2    17758.75    17626.42    349.93 o 
   5   8   2      266.66      212.09     37.23 o 
   6   8   2     3257.81     3258.69    142.65 o 
   7   8   2       87.08      108.54     51.14 o 
   8   8   2       55.66       71.80     39.68 o 
   9   8   2     4954.73     5074.28    193.64 o 
  10   8   2      706.66      649.34     83.04 o 
  11   8   2     9020.55     8856.00    282.08 o 
  12   8   2     2570.69     2683.45    155.95 o 
  13   8   2    10904.95    10730.92    500.78 o 
  14   8   2     2577.78     2267.29    187.31 o 
  15   8   2      994.13     1151.46    127.38 o 
  16   8   2     1378.79     1237.37    135.03 o 
 -16   9   2     1505.24     1362.08    220.02 o 
 -15   9   2       72.14      160.11    148.07 o 
 -14   9   2     3724.55     3963.07    199.25 o 
 -13   9   2      123.61       60.28     48.89 o 
 -12   9   2     4786.84     4834.77    207.93 o 
 -11   9   2      382.18      289.16     53.66 o 
 -10   9   2      926.54      921.87     64.88 o 
  -9   9   2      343.46      325.96     41.98 o 
  -8   9   2     3198.58     3325.28    102.17 o 
  -7   9   2       97.73      113.40     23.55 o 
  -6   9   2     3583.19     3599.51     86.88 o 
  -5   9   2        4.37       24.66     17.39 o 
  -4   9   2     4335.95     4204.95     92.62 o 
  -3   9   2      844.57      920.98     45.03 o 
  -2   9   2     6809.50     6905.29    124.33 o 
  -1   9   2      113.68      119.77     21.74 o 
   0   9   2     3208.57     3213.56     76.24 o 
   1   9   2     2101.99     2068.74     73.33 o 
   2   9   2     1419.24     1450.91     68.22 o 
   3   9   2     3384.91     3476.70    100.31 o 
   4   9   2       88.91       82.73     30.83 o 
   5   9   2     3610.17     3644.31    123.78 o 
   6   9   2      113.07      149.65     97.52 o 
   7   9   2        8.28       34.35     38.40 o 
   8   9   2     2651.61     2417.12    132.32 o 
   9   9   2      172.35      135.18     48.94 o 
  10   9   2     2357.73     2399.33    141.31 o 
  11   9   2       41.10       26.49     42.57 o 
  12   9   2     1237.14     1117.66    113.50 o 
  13   9   2      228.70       83.35     68.64 o 
  14   9   2       41.30       98.72     69.40 o 
  15   9   2      597.65      472.93     98.08 o 
  16   9   2        2.94       -3.21     56.61 o 
 -15  10   2        4.35       -5.96     73.40 o 
 -14  10   2      297.66      214.58     91.24 o 
 -13  10   2      751.85      597.49     95.47 o 
 -12  10   2      209.55      199.05     67.26 o 
 -11  10   2     4378.24     4689.22    204.61 o 
 -10  10   2      583.94      527.15     92.86 o 
  -9  10   2    12887.67    13195.81    242.52 o 
  -8  10   2     4677.46     4588.56    124.58 o 
  -7  10   2     3327.50     3442.79     90.29 o 
  -6  10   2      329.36      351.55     35.32 o 
  -5  10   2     1471.65     1379.27     68.68 o 
  -4  10   2      433.09      475.99     38.05 o 
  -3  10   2        1.59        7.84     16.70 o 
  -2  10   2      524.50      497.43     37.24 o 
  -1  10   2      117.24      105.77     22.98 o 
   0  10   2     2205.27     2203.20     77.23 o 
   1  10   2     7278.48     7652.32    157.51 o 
   2  10   2     3467.09     3620.65    104.05 o 
   3  10   2     4294.10     4248.68    115.44 o 
   4  10   2      171.06      167.07     33.46 o 
   5  10   2     3275.69     3352.12    107.49 o 
   6  10   2     1970.98     1768.65     94.48 o 
   7  10   2     2014.66     1842.14    179.33 o 
   8  10   2     1712.61     1760.03    123.88 o 
   9  10   2        6.69      -21.09     34.66 o 
  10  10   2     1489.81     1600.61    126.46 o 
  11  10   2      543.23      466.65     84.15 o 
  12  10   2     1550.11     1431.66    127.92 o 
  13  10   2      935.43     1031.19    117.72 o 
  14  10   2     1209.37     1245.19    206.43 o 
  15  10   2      728.93      775.59    112.82 o 
 -15  11   2     7428.78     7710.45    314.31 o 
 -14  11   2     3696.23     3868.94    279.14 o 
 -13  11   2     8518.24     8259.92    302.30 o 
 -12  11   2     3748.34     3419.23    184.17 o 
 -11  11   2     5201.35     5020.34    216.17 o 
 -10  11   2     1207.32     1321.32     95.88 o 
  -9  11   2      226.46      260.37     51.24 o 
  -8  11   2        5.73       23.88     28.14 o 
  -7  11   2     6169.30     6161.63    148.19 o 
  -6  11   2     7563.00     8007.93    149.47 o 
  -5  11   2    12357.53    12277.43    336.02 o 
  -4  11   2     6590.45     6645.07    138.35 o 
  -3  11   2    25068.49    24788.44    318.97 o 
  -2  11   2     5841.75     5938.45    119.91 o 
  -1  11   2    15578.18    14918.17    334.44 o 
   0  11   2     2855.04     3048.11    232.49 o 
   1  11   2     1857.82     1826.22     75.51 o 
   2  11   2     2179.46     2065.80     81.64 o 
   3  11   2      624.73      578.16     51.89 o 
   4  11   2     5321.54     5472.05    140.14 o 
   5  11   2     8489.72     8667.39    187.16 o 
   6  11   2    14568.88    14204.29    260.06 o 
   7  11   2    12658.76    12715.84    460.34 o 
   8  11   2     5394.30     5223.85    208.79 o 
   9  11   2    10606.96    10726.75    321.17 o 
  10  11   2     4176.80     4026.08    431.63 o 
  11  11   2     1156.98      917.08    107.96 o 
  12  11   2        5.56       61.87     67.03 o 
  13  11   2       10.91      -49.36     46.41 o 
  14  11   2     1915.66     1625.89    147.22 o 
 -14  12   2       85.17      161.49     72.49 o 
 -13  12   2      445.88      527.63    130.91 o 
 -12  12   2      494.81      575.79     99.59 o 
 -11  12   2     3771.11     3978.28    199.19 o 
 -10  12   2     1518.92     1537.15    153.07 o 
  -9  12   2     9380.76     9484.71    259.87 o 
  -8  12   2     3403.06     3394.21    133.49 o 
  -7  12   2     9036.77     9253.52    250.70 o 
  -6  12   2     2075.44     2030.36     74.44 o 
  -5  12   2    14747.14    14649.07    225.00 o 
  -4  12   2      297.93      259.78     33.97 o 
  -3  12   2       61.57       86.34     28.12 o 
  -2  12   2      775.57      833.34     58.02 o 
  -1  12   2     5604.56     5395.67    133.42 o 
   0  12   2     1711.62     1879.91     90.57 o 
   1  12   2    22152.10    22472.45    344.42 o 
   2  12   2     4243.79     4358.74    123.26 o 
   3  12   2     8665.91     8723.06    187.06 o 
   4  12   2     6680.47     6727.38    163.03 o 
   5  12   2     5607.04     5675.46    150.89 o 
   6  12   2     2469.07     2399.93     99.97 o 
   7  12   2     1702.95     1783.37    108.97 o 
   8  12   2      272.28      308.80     57.47 o 
   9  12   2     2014.66     2152.59    227.27 o 
  10  12   2     5657.76     5445.77    317.20 o 
  11  12   2     2120.98     2163.84    243.81 o 
  12  12   2     4299.99     4399.55    329.27 o 
  13  12   2     2566.06     1903.72    245.33 o 
 -13  13   2      359.05      154.49    161.66 o 
 -12  13   2       60.30       55.51     55.83 o 
 -11  13   2      216.94      253.39     75.23 o 
 -10  13   2      152.58      191.01     53.10 o 
  -9  13   2        0.01        6.84     41.82 o 
  -8  13   2      229.00      226.27     52.04 o 
  -7  13   2     1114.34     1073.76    167.75 o 
  -6  13   2       66.52       97.25     40.39 o 
  -5  13   2      244.70      182.45     36.92 o 
  -4  13   2      510.87      546.95     52.25 o 
  -3  13   2      541.28      664.92     55.19 o 
  -2  13   2       12.59        8.80     25.17 o 
  -1  13   2      506.54      601.70     54.64 o 
   0  13   2       87.46       88.89     30.93 o 
   1  13   2       38.46       27.21     26.97 o 
   2  13   2     1954.05     2108.03     90.83 o 
   3  13   2      137.16      162.88     36.86 o 
   4  13   2       14.77      -11.12     27.38 o 
   5  13   2       24.36       12.37     34.08 o 
   6  13   2        0.95      -16.38     33.31 o 
   7  13   2        4.71       40.90     39.61 o 
   8  13   2       82.46      179.07     68.11 o 
   9  13   2      354.13      250.51    113.07 o 
  10  13   2      131.20      107.04     64.15 o 
  11  13   2       81.00       84.19     67.68 o 
  12  13   2        9.72      -38.06     56.10 o 
 -11  14   2      407.05      200.40     76.86 o 
 -10  14   2     2988.21     3104.35    174.29 o 
  -9  14   2     2302.02     2045.23    127.26 o 
  -8  14   2     3804.09     4052.72    156.53 o 
  -7  14   2     6243.36     6179.00    190.52 o 
  -6  14   2     6941.55     6370.63    229.01 o 
  -5  14   2     1433.33     1566.56     94.44 o 
  -4  14   2       62.31       10.01     31.26 o 
  -3  14   2      145.41      171.68     37.38 o 
  -2  14   2      345.53      397.28     48.24 o 
  -1  14   2     4316.68     4153.75    148.02 o 
   0  14   2     1663.75     1665.91    108.35 o 
   1  14   2     1140.31     1370.70     95.31 o 
   2  14   2     3451.05     3503.95    140.91 o 
   3  14   2     5770.42     5279.79    177.24 o 
   4  14   2     4803.06     5088.32    176.15 o 
   5  14   2     1962.12     1825.21    162.55 o 
   6  14   2     2542.28     2830.01    138.00 o 
   7  14   2       19.71       91.09     51.02 o 
   8  14   2       49.79      129.89     64.27 o 
   9  14   2     1518.27     1318.48    149.85 o 
  10  14   2      717.43      679.05    116.52 o 
  11  14   2     2515.67     2466.68    192.73 o 
 -10  15   2     1723.46     1377.50    145.31 o 
  -9  15   2      359.40      477.97     96.46 o 
  -8  15   2      253.69      311.60    114.00 o 
  -7  15   2     1281.49     1279.34    185.70 o 
  -6  15   2     6601.26     6644.77    369.36 o 
  -5  15   2     7126.40     6011.90    344.73 o 
  -4  15   2     8719.12     8678.77    378.54 o 
  -3  15   2     9345.13     9411.34    297.33 o 
  -2  15   2     5204.53     5225.28    261.48 o 
  -1  15   2     4658.78     4916.54    166.92 o 
   0  15   2     2340.16     2569.78    123.64 o 
   1  15   2      339.29      442.30     63.26 o 
   2  15   2      790.75      806.46     83.49 o 
   3  15   2     2324.46     2568.78    148.79 o 
   4  15   2     3681.83     3965.87    161.87 o 
   5  15   2     6867.92     7232.94    225.00 o 
   6  15   2     7714.96     7797.51    318.16 o 
   7  15   2     5257.57     5098.58    252.86 o 
   8  15   2     6824.59     6676.99    454.91 o 
   9  15   2     2750.65     2811.94    198.15 o 
  -8  16   2     3082.48     3048.17    274.56 o 
  -7  16   2     2249.17     2188.48    235.65 o 
  -6  16   2     2761.91     2617.13    249.58 o 
  -5  16   2      132.60       91.92     82.06 o 
  -4  16   2      192.08      183.73     65.24 o 
  -3  16   2       59.31       49.54     50.09 o 
  -2  16   2      532.25      658.62     95.20 o 
  -1  16   2      609.06      478.83     83.31 o 
   0  16   2     1643.51     1925.44    214.58 o 
   1  16   2     1145.63     1395.76    104.67 o 
   2  16   2     4807.25     4421.40    201.01 o 
   3  16   2     2700.39     2684.23    157.14 o 
   4  16   2     2008.14     1984.34    127.76 o 
   5  16   2      831.85      928.55    144.42 o 
   6  16   2       84.71       45.10     50.55 o 
   7  16   2       11.05      -29.89     43.09 o 
  -5  17   2       96.50       48.76     88.52 o 
  -4  17   2       15.45       36.87     83.76 o 
  -3  17   2      464.50      420.92     88.09 o 
  -2  17   2      196.95      236.83     71.14 o 
  -1  17   2      780.42      862.94    111.17 o 
   0  17   2      164.79      226.00     71.56 o 
   1  17   2       40.54       54.10     53.70 o 
   2  17   2       73.88       -0.97     51.95 o 
   3  17   2      435.12      344.89     69.12 o 
   4  17   2        2.20       -7.27     46.56 o 
   5  17   2       75.48      -22.98     52.85 o 
 -18   1   3     2526.35     2544.14    306.16 o 
 -17   1   3     2118.81     1993.79    354.67 o 
 -16   1   3     2575.75     2512.07    169.21 o 
 -15   1   3      856.93      958.53     93.30 o 
 -14   1   3     1008.95      842.21    104.27 o 
 -13   1   3        7.32        5.71     36.79 o 
 -12   1   3      179.32      309.48     90.98 o 
 -11   1   3      447.66      496.48    106.70 o 
 -10   1   3     6522.55     6492.86    216.54 o 
  -9   1   3     6528.19     6330.73    161.01 o 
  -8   1   3    17647.61    17853.59    229.21 o 
  -7   1   3    19140.92    18565.90    230.61 o 
  -6   1   3     9224.60     9147.05    181.32 o 
  -5   1   3    15038.58    14039.94    200.14 o 
  -4   1   3      807.49      860.20     35.54 o 
  -3   1   3     5381.72     4781.03     82.02 o 
  -2   1   3     1747.54     1504.58     46.59 o 
  -1   1   3      109.93      104.98     18.83 o 
   0   1   3     2730.31     2551.60     62.45 o 
   1   1   3     4900.99     4574.49    106.09 o 
   2   1   3    24544.22    24821.51    318.50 o 
   3   1   3    43122.75    41036.54    496.16 o 
   4   1   3    16500.91    16637.79    358.68 o 
   5   1   3    28599.55    26559.93    346.27 o 
   6   1   3     2606.17     2485.36     70.48 o 
   7   1   3     1013.95      987.64     48.68 o 
   8   1   3       10.90       10.81     16.72 o 
   9   1   3     2113.11     1908.31     69.99 o 
  10   1   3     1076.65     1221.20     62.13 o 
  11   1   3     2744.99     3040.29     96.51 o 
  12   1   3     3820.68     3894.48    113.64 o 
  13   1   3     2426.76     2360.00    189.84 o 
  14   1   3     6375.61     6528.74    193.34 o 
  15   1   3     3339.45     3377.31    140.55 o 
  16   1   3     2287.48     2552.16    168.45 o 
  17   1   3      299.96      257.18     69.79 o 
  18   1   3      184.61      160.02     68.62 o 
 -18   2   3      198.84      225.95     80.30 o 
 -17   2   3     1025.85     1015.61    125.84 o 
 -16   2   3     1701.44     1814.57    148.86 o 
 -15   2   3     7640.02     7445.98    275.30 o 
 -14   2   3     8104.13     7843.15    275.53 o 
 -13   2   3    18796.93    18808.43    462.94 o 
 -12   2   3    19110.75    18845.60    476.82 o 
 -11   2   3     8713.78     8841.01    222.53 o 
 -10   2   3    10925.54    11207.24    407.98 o 
  -9   2   3     4458.44     4524.50    106.20 o 
  -8   2   3      550.00      575.28     43.11 o 
  -7   2   3       17.78        6.46     12.18 o 
  -6   2   3     5631.40     5729.91     96.31 o 
  -5   2   3    22196.92    22304.71    260.48 o 
  -4   2   3    18661.34    18076.41    216.10 o 
  -3   2   3    24897.42    24187.12    272.83 o 
  -2   2   3    14536.63    13826.97    170.32 o 
  -1   2   3    19929.12    19507.05    225.89 o 
   0   2   3    14081.56    13770.16    193.24 o 
   1   2   3     4755.10     4826.23     92.28 o 
   2   2   3      214.83      251.09     24.13 o 
   3   2   3     4421.66     4613.32     92.33 o 
   4   2   3     2352.73     2323.19     63.51 o 
   5   2   3     4941.56     4487.72     95.19 o 
   6   2   3    11693.70    11281.28    180.10 o 
   7   2   3    19513.81    18862.72    270.71 o 
   8   2   3    13610.97    13482.72    215.69 o 
   9   2   3     8235.03     7994.81    155.59 o 
  10   2   3     9382.20     9387.75    178.26 o 
  11   2   3     3772.73     3832.48    132.11 o 
  12   2   3     3540.01     3496.05    130.68 o 
  13   2   3      222.39      210.61     45.73 o 
  14   2   3       77.72       40.32     33.70 o 
  15   2   3      536.82      540.50     70.41 o 
  16   2   3     1925.44     2247.97    127.48 o 
  17   2   3     3425.04     3232.28    191.37 o 
 -18   3   3     1755.01     1650.48    156.91 o 
 -17   3   3     2278.76     2544.83    178.62 o 
 -16   3   3     2124.79     2402.07    296.73 o 
 -15   3   3      933.16     1085.63    129.89 o 
 -14   3   3      491.06      572.39     89.07 o 
 -13   3   3      906.78     1062.47    109.09 o 
 -12   3   3       86.05       31.31     41.49 o 
 -11   3   3     3588.59     3362.64    157.05 o 
 -10   3   3      822.08      787.69     51.26 o 
  -9   3   3    12176.53    11869.59    279.07 o 
  -8   3   3     3636.38     3684.86    118.59 o 
  -7   3   3    14606.11    14135.30    217.54 o 
  -6   3   3     4005.82     3751.10    127.49 o 
  -5   3   3     9460.55     9828.97    138.71 o 
  -4   3   3     4364.80     4195.39     75.41 o 
  -3   3   3      507.90      474.24     20.88 o 
  -2   3   3       58.07      128.73     20.78 o 
  -1   3   3     3817.65     3906.25     69.28 o 
   0   3   3     7204.23     7292.11    106.36 o 
   1   3   3     2701.30     2524.69     81.76 o 
   2   3   3    19841.15    19451.95    257.97 o 
   3   3   3    18455.49    19526.97    260.75 o 
   4   3   3    17459.55    16510.08    411.20 o 
   5   3   3     6736.72     7262.39    127.55 o 
   6   3   3     2726.65     2585.98    108.96 o 
   7   3   3      723.63      732.79     41.86 o 
   8   3   3      342.55      329.08     32.65 o 
   9   3   3      135.41      175.44     37.47 o 
  10   3   3     5710.07     5523.35    157.50 o 
  11   3   3      721.95      677.77     66.47 o 
  12   3   3     4572.87     4365.00    156.04 o 
  13   3   3     2682.91     2857.84    124.03 o 
  14   3   3     3280.13     3073.78    132.10 o 
  15   3   3     3221.31     3368.69    144.15 o 
  16   3   3     1227.77     1211.14    160.60 o 
  17   3   3      204.70      229.53     59.69 o 
 -18   4   3        9.91       17.99     60.65 o 
 -17   4   3       34.53       46.44     45.44 o 
 -16   4   3      672.11      744.15    118.84 o 
 -15   4   3        8.24      -12.48     65.41 o 
 -14   4   3     2199.65     2114.50    147.53 o 
 -13   4   3       50.19       26.42     41.71 o 
 -12   4   3     1680.59     1640.28    234.89 o 
 -11   4   3       78.24       73.50     26.71 o 
 -10   4   3      796.01      695.93     50.32 o 
  -9   4   3       52.64       49.95     22.40 o 
  -8   4   3      103.24       76.49     23.17 o 
  -7   4   3       10.28       41.85     18.20 o 
  -6   4   3      296.64      389.02     40.19 o 
  -5   4   3     1857.09     1819.32     60.00 o 
  -4   4   3     3196.59     3056.62     52.93 o 
  -3   4   3      774.42      745.29     25.64 o 
  -2   4   3     6316.82     6236.64     95.36 o 
  -1   4   3     3356.66     3597.45     94.53 o 
   0   4   3     3455.27     3582.68     66.67 o 
   1   4   3      723.61      808.69     48.01 o 
   2   4   3      834.55      825.40     37.37 o 
   3   4   3     1300.68     1336.45     72.88 o 
   4   4   3     1398.94     1332.44     40.86 o 
   5   4   3      491.24      455.12     37.57 o 
   6   4   3     2997.99     2808.76     80.76 o 
   7   4   3      656.50      479.40     65.70 o 
   8   4   3        9.78       65.22     54.11 o 
   9   4   3     3786.46     3849.94    160.19 o 
  10   4   3     1133.90     1094.84     96.86 o 
  11   4   3       34.65      128.86     48.40 o 
  12   4   3      360.18      497.78     79.65 o 
  13   4   3      487.82      590.49     86.85 o 
  14   4   3       25.13       63.70     49.68 o 
  15   4   3      159.29       98.44     60.93 o 
  16   4   3       28.30       11.65     51.02 o 
  17   4   3       94.80       73.10     48.44 o 
 -17   5   3     4732.57     4588.74    273.37 o 
 -16   5   3     2741.82     2625.38    183.32 o 
 -15   5   3     3702.06     3434.12    183.40 o 
 -14   5   3       32.51        9.56     58.87 o 
 -13   5   3      468.88      397.37     75.65 o 
 -12   5   3     1599.74     2073.20    394.00 o 
 -11   5   3     3022.92     2881.79    117.49 o 
 -10   5   3    13657.97    14663.39    296.38 o 
  -9   5   3     8053.93     7843.54    159.83 o 
  -8   5   3    21613.04    21336.24    312.98 o 
  -7   5   3     6849.84     6593.71    135.18 o 
  -6   5   3    25577.66    25776.48    352.46 o 
  -5   5   3     4735.01     4679.79     84.46 o 
  -4   5   3    13918.03    13914.91    181.64 o 
  -3   5   3      150.60      147.66     17.14 o 
  -2   5   3      217.05      175.54     13.95 o 
  -1   5   3    13086.50    13198.03    167.42 o 
   0   5   3    14393.56    15133.23    187.50 o 
   1   5   3    34502.52    36279.63    459.72 o 
   2   5   3    42305.89    42203.55    518.64 o 
   3   5   3    17130.13    17563.96    294.19 o 
   4   5   3    19156.70    18029.25    356.81 o 
   5   5   3     6618.69     6612.03    165.02 o 
   6   5   3     8930.78     8476.35    279.42 o 
   7   5   3     2586.87     2637.17    125.93 o 
   8   5   3      833.77      770.71     81.62 o 
   9   5   3      644.64      559.81     74.80 o 
  10   5   3     1869.93     1690.65    269.04 o 
  11   5   3     9790.75     9651.54    292.30 o 
  12   5   3     5804.18     5985.15    226.96 o 
  13   5   3    10543.66    10925.16    612.83 o 
  14   5   3     3970.01     3844.48    433.75 o 
  15   5   3     3937.13     4082.75    203.45 o 
  16   5   3      754.59      923.63    119.22 o 
  17   5   3     1011.00     1092.71    130.93 o 
 -17   6   3       56.06       74.56     63.40 o 
 -16   6   3     3691.50     3725.83    200.46 o 
 -15   6   3     1518.52     1438.22    135.23 o 
 -14   6   3     9884.92     9848.19    320.38 o 
 -13   6   3     9888.11    10154.27    317.60 o 
 -12   6   3    10245.67    10708.69    215.38 o 
 -11   6   3    10409.07    10382.75    205.60 o 
 -10   6   3     5719.40     5938.88    142.43 o 
  -9   6   3     2546.86     2610.66     87.97 o 
  -8   6   3      601.25      524.62     45.34 o 
  -7   6   3     1066.99      967.16     84.31 o 
  -6   6   3     5150.67     5243.00    118.33 o 
  -5   6   3     8661.81     8272.84    129.61 o 
  -4   6   3    18020.57    17521.11    223.60 o 
  -3   6   3    18590.97    18575.95    233.23 o 
  -2   6   3    44550.74    44752.50    487.39 o 
  -1   6   3    13490.36    13830.78    233.49 o 
   0   6   3    28364.73    27814.00    587.30 o 
   1   6   3      731.22      774.51     73.65 o 
   2   6   3     4974.59     4816.86    102.56 o 
   3   6   3      570.79      594.86     45.13 o 
   4   6   3      457.47      403.87     41.13 o 
   5   6   3     2801.24     3226.77    118.17 o 
   6   6   3     7492.33     7029.34    220.58 o 
   7   6   3     6791.25     6835.44    219.21 o 
   8   6   3     9558.97     9186.07    274.13 o 
   9   6   3    10889.07    10524.50    494.07 o 
  10   6   3     5093.22     4993.87    231.74 o 
  11   6   3     6035.54     5670.73    239.22 o 
  12   6   3      176.75      132.16     55.46 o 
  13   6   3      247.21      272.22    110.60 o 
  14   6   3      431.32      321.56     97.35 o 
  15   6   3      852.73     1053.00    124.14 o 
  16   6   3     1288.52     1325.52    167.61 o 
 -17   7   3     1010.88      936.49    193.18 o 
 -16   7   3       53.75       36.75     52.62 o 
 -15   7   3      585.33      598.66     98.92 o 
 -14   7   3      177.00       76.71    100.24 o 
 -13   7   3      851.08      664.74     94.86 o 
 -12   7   3      977.56     1089.47     72.55 o 
 -11   7   3       10.32        9.01     24.67 o 
 -10   7   3     2376.03     2435.90     90.85 o 
  -9   7   3      289.39      262.70     38.53 o 
  -8   7   3     5081.27     5268.83    128.26 o 
  -7   7   3       10.77       16.71     20.55 o 
  -6   7   3     7384.97     7402.32    150.20 o 
  -5   7   3      297.32      347.17     36.72 o 
  -4   7   3     4159.24     4180.66     87.43 o 
  -3   7   3        8.32       23.33     14.44 o 
  -2   7   3      637.87      597.50     34.92 o 
  -1   7   3       78.35       87.29     30.24 o 
   0   7   3      337.20      351.38     28.17 o 
   1   7   3     3447.99     3323.80     95.98 o 
   2   7   3     2766.61     2776.20     74.68 o 
   3   7   3     2240.62     2210.33     81.57 o 
   4   7   3     7003.10     6657.64    155.54 o 
   5   7   3     1407.74     1462.96    141.70 o 
   6   7   3     3499.69     3536.32    154.38 o 
   7   7   3      632.11      525.18     72.72 o 
   8   7   3      542.07      532.80    130.65 o 
   9   7   3      486.99      445.24    111.88 o 
  10   7   3        7.20      -19.57     35.39 o 
  11   7   3     1213.94     1126.31    111.65 o 
  12   7   3      133.95      202.59     63.24 o 
  13   7   3     2098.29     1978.82    148.30 o 
  14   7   3      232.48      184.48    129.55 o 
  15   7   3     1037.68     1111.99    195.72 o 
  16   7   3      166.89      174.44     76.58 o 
 -16   8   3        8.53      -12.57     89.37 o 
 -15   8   3     2321.93     2496.33    267.59 o 
 -14   8   3       66.08      122.40     63.31 o 
 -13   8   3     5291.38     5256.50    175.08 o 
 -12   8   3      568.43      595.49     59.33 o 
 -11   8   3     3904.11     4091.01    171.56 o 
 -10   8   3      414.84      356.64     45.08 o 
  -9   8   3      855.02     1012.72     64.74 o 
  -8   8   3     1264.03     1268.45     68.06 o 
  -7   8   3       17.55       37.37     23.21 o 
  -6   8   3      959.71      960.17     57.04 o 
  -5   8   3     3274.59     3240.37     93.62 o 
  -4   8   3       75.92       89.87     20.77 o 
  -3   8   3     6850.51     6632.13    119.25 o 
  -2   8   3     1654.60     1730.87     56.92 o 
  -1   8   3     4655.13     4647.55    122.02 o 
   0   8   3     1532.22     1833.21    152.19 o 
   1   8   3     1544.66     1702.37     68.43 o 
   2   8   3     1410.37     1615.48     81.09 o 
   3   8   3      773.02      803.44     77.96 o 
   4   8   3     3251.63     3337.40    136.01 o 
   5   8   3       39.30       65.27     55.47 o 
   6   8   3     7470.15     7617.15    243.07 o 
   7   8   3      468.96      443.98     70.29 o 
   8   8   3     7186.57     7190.91    243.49 o 
   9   8   3     1018.65      948.71    100.56 o 
  10   8   3     1566.82     1582.40    125.68 o 
  11   8   3      944.47      851.45    100.74 o 
  12   8   3        4.53      -15.11     39.74 o 
  13   8   3       44.54       64.41     52.59 o 
  14   8   3      411.17      560.14    145.94 o 
  15   8   3       65.33       64.87     57.66 o 
 -15   9   3     1573.02     1330.65    214.07 o 
 -14   9   3     1364.30     1393.01    213.22 o 
 -13   9   3      354.01      301.75     66.04 o 
 -12   9   3       82.88       33.47     32.61 o 
 -11   9   3     5482.51     5535.40    150.21 o 
 -10   9   3     1478.33     1520.88     87.08 o 
  -9   9   3    19350.31    18964.40    311.43 o 
  -8   9   3     6670.22     6606.98    154.77 o 
  -7   9   3    19381.30    18657.67    297.54 o 
  -6   9   3     3581.54     3529.87    104.57 o 
  -5   9   3    12751.63    12489.53    219.28 o 
  -4   9   3     2871.84     2961.97     79.01 o 
  -3   9   3     1288.39     1253.71     52.62 o 
  -2   9   3       60.89       35.28     23.81 o 
  -1   9   3     1707.25     1674.64     68.25 o 
   0   9   3     6752.74     6865.78    297.22 o 
   1   9   3     6579.69     6825.21    277.04 o 
   2   9   3    18649.75    19190.68    300.69 o 
   3   9   3    13073.63    13149.40    371.54 o 
   4   9   3    14433.00    14246.83    289.46 o 
   5   9   3     8299.25     8716.55    267.09 o 
   6   9   3     3450.67     3519.62    241.43 o 
   7   9   3     4547.72     4443.84    189.18 o 
   8   9   3       12.69      -13.30     32.69 o 
   9   9   3       63.35       39.48     42.37 o 
  10   9   3     5543.95     5462.38    221.62 o 
  11   9   3     1565.39     1499.57    130.50 o 
  12   9   3     7727.51     7362.97    273.14 o 
  13   9   3     3616.11     3631.47    193.30 o 
  14   9   3     6084.24     6553.07    269.75 o 
  15   9   3     3193.40     3573.53    547.08 o 
 -15  10   3     5555.90     5543.82    381.76 o 
 -14  10   3     2354.07     2701.57    278.81 o 
 -13  10   3     8231.21     8685.18    446.84 o 
 -12  10   3     6731.56     6529.07    202.20 o 
 -11  10   3     8472.32     8308.86    194.29 o 
 -10  10   3     3189.63     3375.02    115.38 o 
  -9  10   3     1562.08     1541.14     81.24 o 
  -8  10   3      661.05      557.54     53.80 o 
  -7  10   3       46.11       50.54     27.08 o 
  -6  10   3     2384.62     2451.99     89.47 o 
  -5  10   3     4743.41     4436.87    119.55 o 
  -4  10   3     2853.77     2902.41     81.32 o 
  -3  10   3    10052.41     9776.81    163.48 o 
  -2  10   3     4817.33     4526.58    116.78 o 
  -1  10   3    15758.77    15851.97    280.76 o 
   0  10   3     1969.67     1993.50    107.36 o 
   1  10   3     7063.20     6787.21    153.29 o 
   2  10   3      976.39     1018.23     64.33 o 
   3  10   3       45.23       40.55     26.20 o 
   4  10   3     2139.25     2142.03    103.49 o 
   5  10   3      654.52      719.97     90.48 o 
   6  10   3     5187.13     5212.68    206.53 o 
   7  10   3     4727.43     4726.19    198.99 o 
   8  10   3     5541.12     5277.18    215.50 o 
   9  10   3     4985.32     4936.69    211.30 o 
  10  10   3     7488.62     7595.95    270.96 o 
  11  10   3     2823.59     2501.71    164.36 o 
  12  10   3     1467.92     1264.94    129.43 o 
  13  10   3       36.56       14.92     55.21 o 
  14  10   3      174.78       86.31     63.85 o 
 -14  11   3      296.62      361.32    124.62 o 
 -13  11   3      487.41      450.76    163.53 o 
 -12  11   3       13.49       42.49     41.91 o 
 -11  11   3      669.79      569.57     74.37 o 
 -10  11   3        1.85        3.09     29.34 o 
  -9  11   3      754.69      809.31     66.86 o 
  -8  11   3        2.83      -28.12     24.97 o 
  -7  11   3      633.86      679.13     58.57 o 
  -6  11   3       43.82       32.87     27.89 o 
  -5  11   3     5407.80     5488.20    138.47 o 
  -4  11   3        8.78       -1.41     22.95 o 
  -3  11   3     4868.85     5090.38    128.86 o 
  -2  11   3     1262.27     1313.66     76.59 o 
  -1  11   3       12.50       39.30     25.03 o 
   0  11   3     2482.53     2504.74     91.16 o 
   1  11   3     2524.20     2515.65     93.73 o 
   2  11   3      419.45      439.70     49.36 o 
   3  11   3     1761.09     1788.12     85.89 o 
   4  11   3       50.00       23.43     30.53 o 
   5  11   3      447.53      486.85     54.66 o 
   6  11   3       57.67       44.19     47.34 o 
   7  11   3     1029.09      930.09    109.59 o 
   8  11   3        4.25       -8.16     42.51 o 
   9  11   3       18.88        2.81     45.62 o 
  10  11   3      978.61     1114.71    120.03 o 
  11  11   3      664.42      457.57     86.58 o 
  12  11   3     1291.24     1413.14    138.70 o 
  13  11   3       20.52       25.24     53.88 o 
 -13  12   3      841.61      995.07    123.17 o 
 -12  12   3     2751.39     2696.71    142.38 o 
 -11  12   3      913.83     1084.29     96.38 o 
 -10  12   3     2445.97     2619.92    130.30 o 
  -9  12   3      679.76      676.97     76.24 o 
  -8  12   3      138.16       96.72     35.70 o 
  -7  12   3        4.58       20.56     28.35 o 
  -6  12   3     1499.97     1400.89     86.03 o 
  -5  12   3     1850.54     1867.76     99.82 o 
  -4  12   3     4668.02     4665.56    150.08 o 
  -3  12   3     2839.95     2978.26    140.88 o 
  -2  12   3     7305.50     7256.10    163.88 o 
  -1  12   3     1928.47     2082.13    120.45 o 
   0  12   3     6196.53     6226.46    152.00 o 
   1  12   3     1248.59     1418.47    153.71 o 
   2  12   3     4128.36     4115.93    125.97 o 
   3  12   3        0.67        2.68     25.78 o 
   4  12   3        1.51       32.75     28.57 o 
   5  12   3     2443.41     2599.19    107.47 o 
   6  12   3     1160.05     1242.30    196.95 o 
   7  12   3     4560.23     4791.31    211.69 o 
   8  12   3     1340.19     1164.85    119.02 o 
   9  12   3     1664.64     1647.88    139.60 o 
  10  12   3      883.07      743.48    105.60 o 
  11  12   3      620.53      673.24    167.35 o 
  12  12   3      111.98      123.17     64.39 o 
 -12  13   3     1383.02     1270.22    117.15 o 
 -11  13   3      740.72      641.88     87.78 o 
 -10  13   3     8384.29     8518.62    367.59 o 
  -9  13   3     3010.12     2957.62    135.30 o 
  -8  13   3    14306.04    14086.08    313.73 o 
  -7  13   3     6158.98     6220.22    194.83 o 
  -6  13   3    11470.68    11177.76    259.80 o 
  -5  13   3     6910.89     7142.59    205.76 o 
  -4  13   3     3974.39     3751.15    173.78 o 
  -3  13   3      108.16      117.35     42.23 o 
  -2  13   3      523.17      520.83     64.72 o 
  -1  13   3     2927.28     2747.06    180.61 o 
   0  13   3     7131.46     7058.46    170.12 o 
   1  13   3     9171.00     9871.09    209.54 o 
   2  13   3    10564.81    10226.77    216.59 o 
   3  13   3    14697.29    15431.40    285.69 o 
   4  13   3     8663.89     8704.52    202.61 o 
   5  13   3     8988.91     9635.41    219.16 o 
   6  13   3     3337.07     3427.13    126.93 o 
   7  13   3      486.96      492.50     81.85 o 
   8  13   3      473.36      530.52     76.46 o 
   9  13   3     2552.72     2613.72    143.04 o 
  10  13   3      952.30      729.51    109.31 o 
  11  13   3     3968.69     4014.73    320.60 o 
 -10  14   3     1674.29     1675.64    117.92 o 
  -9  14   3      369.79      334.40     74.48 o 
  -8  14   3        5.32       13.66     42.70 o 
  -7  14   3       58.50       61.17     47.75 o 
  -6  14   3     3026.88     2980.02    171.26 o 
  -5  14   3     2601.85     2544.83    120.45 o 
  -4  14   3     5334.09     5298.83    193.50 o 
  -3  14   3     2884.11     2856.73    168.20 o 
  -2  14   3     5713.59     5646.31    152.14 o 
  -1  14   3     2636.58     2921.82    108.55 o 
   0  14   3     3918.21     3964.04    127.99 o 
   1  14   3      943.31     1126.42    171.39 o 
   2  14   3     1331.74     1212.75     80.97 o 
   3  14   3        0.36      -12.18     29.48 o 
   4  14   3       53.25       35.95     34.23 o 
   5  14   3     1940.78     2045.01    157.61 o 
   6  14   3     1030.62      983.05     97.35 o 
   7  14   3     4145.62     4238.70    218.19 o 
   8  14   3     1645.87     1361.00    145.94 o 
   9  14   3     1784.51     1942.47    184.85 o 
  10  14   3     1553.36     1204.49    144.76 o 
  -9  15   3      225.60      171.50     73.82 o 
  -8  15   3        6.00       12.59     49.14 o 
  -7  15   3      102.98       94.16     76.96 o 
  -6  15   3        6.99       15.68     70.93 o 
  -5  15   3      535.50      505.30    118.17 o 
  -4  15   3      468.90      567.09     86.43 o 
  -3  15   3      199.88      171.16     50.03 o 
  -2  15   3      338.21      392.24     53.56 o 
  -1  15   3        0.87      -21.31     29.03 o 
   0  15   3      409.31      346.09     59.06 o 
   1  15   3      276.41      261.85     57.89 o 
   2  15   3       23.96       23.47     46.97 o 
   3  15   3       25.99       53.73     44.08 o 
   4  15   3       48.12       45.02     45.00 o 
   5  15   3       15.22       35.32     46.80 o 
   6  15   3       71.76       49.21     49.48 o 
   7  15   3       19.19       24.72     61.75 o 
   8  15   3      117.47       98.18     71.88 o 
  -7  16   3        0.68       -6.80     75.27 o 
  -6  16   3      808.10      773.89    156.31 o 
  -5  16   3     1027.72      639.67    142.21 o 
  -4  16   3     1549.13     1415.60    188.25 o 
  -3  16   3     3540.45     3453.89    261.99 o 
  -2  16   3     1965.89     1981.13    148.17 o 
  -1  16   3     3702.65     3717.87    156.13 o 
   0  16   3      869.70     1189.99    101.37 o 
   1  16   3     2713.31     2634.82    139.40 o 
   2  16   3      145.50      189.06     56.03 o 
   3  16   3      127.74      154.87     55.29 o 
   4  16   3      696.96      694.72     90.50 o 
   5  16   3     1058.73      984.24    104.73 o 
   6  16   3     2589.43     2179.94    226.89 o 
  -2  17   3       61.00       31.43     74.76 o 
  -1  17   3      520.67      342.01    113.15 o 
   0  17   3     1720.12     1804.76    122.86 o 
   1  17   3     2809.86     2768.09    148.07 o 
   2  17   3     4989.43     5465.83    201.58 o 
 -17   0   4     1803.66     1666.03    223.93 o 
 -16   0   4    10285.75    11096.82    519.89 o 
 -15   0   4     2393.38     2478.32    246.35 o 
 -14   0   4     9327.99     9306.59    450.91 o 
 -13   0   4       26.46       78.49     66.77 o 
 -12   0   4      120.13      120.29     69.83 o 
 -11   0   4      107.92       39.59     57.94 o 
 -10   0   4     7669.81     7694.85    232.73 o 
  -9   0   4     2661.40     2619.07    123.00 o 
  -8   0   4    39200.69    39172.42    722.52 o 
  -7   0   4     5925.69     6179.78    185.49 o 
  -6   0   4    59404.27    56707.09    971.29 o 
  -5   0   4     1674.55     1802.59     88.54 o 
  -4   0   4    70111.46    69410.83   1151.29 o 
  -3   0   4      101.70       77.92     28.12 o 
  -2   0   4    20532.70    20237.43    391.82 o 
   0   0   4       10.13      292.57     57.09 o 
   1   0   4     6706.94     6293.04    268.10 o 
   2   0   4    14358.25    14035.26    303.48 o 
   3   0   4    32771.23    32865.88    598.17 o 
   4   0   4    13848.12    13853.08    337.17 o 
   5   0   4    28618.51    26590.48    684.19 o 
   6   0   4     9890.55     9923.28    248.35 o 
   7   0   4     3261.90     3047.31    124.74 o 
   8   0   4     2088.60     2072.94    106.53 o 
   9   0   4      148.11      191.29     46.61 o 
  10   0   4      601.03      413.51     63.24 o 
  11   0   4     9119.70     8717.20    328.50 o 
  12   0   4      184.13       84.27     66.94 o 
  13   0   4     9403.46    10831.43    469.09 o 
  14   0   4     2293.60     2637.18    235.82 o 
  15   0   4    11196.42    12009.18    527.03 o 
  16   0   4     3410.61     2990.91    265.38 o 
  17   0   4     3068.30     3299.11    293.08 o 
 -17   1   4     1549.19     1661.39    204.64 o 
 -16   1   4     2325.12     2520.00    223.42 o 
 -15   1   4      706.92      626.19    103.97 o 
 -14   1   4    16612.20    15872.12    618.09 o 
 -13   1   4       11.70       17.15     42.59 o 
 -12   1   4    24026.15    24218.48    555.29 o 
 -11   1   4      765.56      742.78     70.22 o 
 -10   1   4    19944.10    19547.12    407.66 o 
  -9   1   4     1443.15     1577.57     74.53 o 
  -8   1   4     8513.51     8207.86    160.65 o 
  -7   1   4     2870.63     2977.10     85.93 o 
  -6   1   4       68.34       42.22     27.29 o 
  -5   1   4     5444.59     5362.61     91.62 o 
  -4   1   4     5668.29     5700.81    114.30 o 
  -3   1   4    13734.49    13794.84    207.53 o 
  -2   1   4    27737.66    26754.49    348.17 o 
  -1   1   4    10925.85    13132.26    277.09 o 
   0   1   4    27865.06    29035.37    374.57 o 
   1   1   4     8048.89    11964.90    413.45 o 
   2   1   4    20631.70    20071.62    280.66 o 
   3   1   4    12096.95    12392.68    196.42 o 
   4   1   4    14491.88    14436.27    221.26 o 
   5   1   4     2867.13     2737.70    104.25 o 
   6   1   4      105.64       77.33     22.02 o 
   7   1   4    11844.66    11628.54    198.71 o 
   8   1   4      905.96      959.56     54.75 o 
   9   1   4    10172.24    10068.00    188.32 o 
  10   1   4      947.22     1012.43    104.20 o 
  11   1   4     6446.10     6259.35    177.19 o 
  12   1   4      259.83      245.66     47.37 o 
  13   1   4     1679.66     1670.63    132.23 o 
  14   1   4      419.88      326.04    120.71 o 
  15   1   4      271.68      334.31     76.21 o 
  16   1   4       86.07      116.91     61.26 o 
  17   1   4     1239.77     1371.96    142.54 o 
 -17   2   4     2580.37     2748.15    196.21 o 
 -16   2   4      449.64      402.05     90.27 o 
 -15   2   4     1064.79     1149.47    129.01 o 
 -14   2   4      401.75      509.13     90.06 o 
 -13   2   4      130.29      112.14     53.30 o 
 -12   2   4     1886.84     1832.00    284.33 o 
 -11   2   4       12.26       -1.75     29.13 o 
 -10   2   4     1021.34      985.56    172.32 o 
  -9   2   4     2416.45     2283.39     98.40 o 
  -8   2   4      578.43      669.47     47.67 o 
  -7   2   4     6262.95     6056.79    128.81 o 
  -6   2   4      158.06      142.58     19.22 o 
  -5   2   4    10401.26    10537.39    172.63 o 
  -4   2   4    13868.89    14115.57    184.80 o 
  -3   2   4     6161.94     6114.61    100.57 o 
  -2   2   4     9886.22     9307.37    154.47 o 
  -1   2   4     8586.93     8996.00    151.04 o 
   0   2   4     3812.12     4470.25     96.43 o 
   1   2   4     8747.14     8547.35    147.91 o 
   2   2   4     4369.41     4249.65     97.50 o 
   3   2   4        2.09       94.71     40.93 o 
   4   2   4     4972.04     5150.56    211.73 o 
   5   2   4        3.59       14.98     17.52 o 
   6   2   4       57.82       56.07     20.98 o 
   7   2   4     1676.56     1573.91     65.04 o 
   8   2   4      906.58      860.02     64.96 o 
   9   2   4     1534.29     1671.23     91.32 o 
  10   2   4      220.92      259.78     72.32 o 
  11   2   4      889.77     1034.66     85.26 o 
  12   2   4      770.23      739.47     80.56 o 
  13   2   4       34.12       32.74     34.00 o 
  14   2   4     1311.66     1406.26    134.07 o 
  15   2   4      133.77       92.25     54.61 o 
  16   2   4      375.13      378.05     85.56 o 
  17   2   4      154.61      213.18     94.29 o 
 -17   3   4      840.81      755.84    122.37 o 
 -16   3   4      404.15      442.33     95.65 o 
 -15   3   4    10843.02    11215.04    360.95 o 
 -14   3   4      213.38      187.67     83.34 o 
 -13   3   4    26574.44    25983.37    597.63 o 
 -12   3   4     2596.96     2572.68    130.51 o 
 -11   3   4    26321.60    26271.98    465.56 o 
 -10   3   4      724.76      810.46     86.55 o 
  -9   3   4    16661.52    16378.76    316.97 o 
  -8   3   4      362.10      371.87     48.35 o 
  -7   3   4     4359.51     4100.19    110.06 o 
  -6   3   4      790.56      730.61     36.88 o 
  -5   3   4      671.15      718.50     35.37 o 
  -4   3   4    11951.94    11190.19    156.33 o 
  -3   3   4    12177.02    12038.59    163.83 o 
  -2   3   4    13625.51    13677.03    179.86 o 
  -1   3   4    26128.83    27667.56    358.62 o 
   0   3   4     8092.75    11549.88    277.45 o 
   1   3   4    19954.02    20194.58    278.74 o 
   3   3   4    18710.11    18317.61    261.48 o 
   4   3   4     5766.14     5695.40    114.97 o 
   5   3   4      187.67      184.49     27.07 o 
   6   3   4    14360.63    14259.62    271.87 o 
   7   3   4     1444.39     1388.23     76.98 o 
   8   3   4    14036.75    13811.76    275.79 o 
   9   3   4     7728.62     7535.76    191.86 o 
  10   3   4    10626.27    10324.26    246.89 o 
  11   3   4     4057.12     3968.87    141.12 o 
  12   3   4     5915.41     5709.04    177.03 o 
  13   3   4      472.15      545.72     85.06 o 
  14   3   4       73.27      106.76     44.60 o 
  15   3   4      226.47      218.37     71.87 o 
  16   3   4      212.58      178.96     69.27 o 
 -17   4   4     8995.78     8785.74    600.59 o 
 -16   4   4     2607.07     2841.36    195.21 o 
 -15   4   4    10010.58    10252.45    344.91 o 
 -14   4   4     1368.14     1688.26    240.32 o 
 -13   4   4      996.79      859.57    159.11 o 
 -12   4   4       34.38       65.49     37.38 o 
 -11   4   4      536.86      512.19     62.38 o 
 -10   4   4     3256.06     3417.27    112.98 o 
  -9   4   4    11211.92    11433.95    252.10 o 
  -8   4   4      102.91      144.86     28.06 o 
  -7   4   4    33385.92    33117.92    439.93 o 
  -6   4   4      491.40      499.58     32.78 o 
  -5   4   4    43645.53    42767.59    472.59 o 
  -4   4   4      332.45      313.12     25.43 o 
  -3   4   4    25352.91    25083.11    264.06 o 
  -2   4   4     1215.74     1174.50     67.46 o 
  -1   4   4        2.27       40.09     14.12 o 
   0   4   4    10561.40    10673.58    170.36 o 
   1   4   4     1300.66     2170.08    273.37 o 
   2   4   4    20193.10    19597.06    273.60 o 
   3   4   4    14393.91    13946.46    210.20 o 
   4   4   4    19825.31    19848.17    446.83 o 
   5   4   4    11135.67    10443.10    282.74 o 
   6   4   4    10377.44    10120.81    229.17 o 
   7   4   4     2265.41     2157.26     93.27 o 
   8   4   4      789.42      738.53     63.89 o 
   9   4   4      427.53      432.21     55.34 o 
  10   4   4     4962.35     4901.73    161.17 o 
  11   4   4      405.06      466.16     61.81 o 
  12   4   4     9744.15     9172.15    236.05 o 
  13   4   4     1634.01     1411.13    100.12 o 
  14   4   4     9635.80     9849.95    260.20 o 
  15   4   4     2011.60     2170.49    129.01 o 
  16   4   4     2974.31     2920.88    148.34 o 
 -17   5   4      363.79      216.61     81.52 o 
 -16   5   4      382.74      367.80     87.22 o 
 -15   5   4     3258.28     2787.21    177.20 o 
 -14   5   4       11.31       22.30     50.51 o 
 -13   5   4    12034.03    12198.14    292.17 o 
 -12   5   4      185.48      153.25     48.29 o 
 -11   5   4    22280.91    23041.40    481.28 o 
 -10   5   4       52.69       69.75     32.00 o 
  -9   5   4     7373.62     7535.22    196.23 o 
  -8   5   4      449.42      373.71     39.34 o 
  -7   5   4     4677.74     4783.66    156.33 o 
  -6   5   4     2575.67     2556.42     80.69 o 
  -5   5   4      695.50      880.33     50.09 o 
  -4   5   4     3478.60     3483.69     73.82 o 
  -3   5   4     4152.69     3889.07     67.89 o 
  -2   5   4     2734.05     2794.50     66.67 o 
  -1   5   4     9840.04     9424.40    137.83 o 
   1   5   4     5957.93     5690.07    123.72 o 
   2   5   4       74.79      118.89     23.21 o 
   3   5   4     2063.18     2075.22     82.65 o 
   4   5   4     1670.52     1814.18    108.57 o 
   5   5   4       52.76       23.22     47.92 o 
   6   5   4     8030.24     7513.97    181.96 o 
   7   5   4      100.73      107.92     31.82 o 
   8   5   4     8458.98     7550.64    190.72 o 
   9   5   4       23.87      -10.80     25.53 o 
  10   5   4     5664.24     5604.87    169.48 o 
  11   5   4      526.53      458.04     61.03 o 
  12   5   4     2533.63     2551.34    123.44 o 
  13   5   4      826.42      888.10     99.46 o 
  14   5   4       88.93       67.21     41.69 o 
  15   5   4        3.71       -3.97     36.06 o 
  16   5   4      213.70      250.18     70.02 o 
 -16   6   4     1859.20     1924.18    165.26 o 
 -15   6   4       10.76       20.67     49.59 o 
 -14   6   4      657.78      663.34    102.64 o 
 -13   6   4        8.78       17.32     41.12 o 
 -12   6   4       16.05       -2.17     34.06 o 
 -11   6   4       33.82       49.04     35.27 o 
 -10   6   4        5.90      -16.15     26.80 o 
  -9   6   4       70.98       55.23     24.78 o 
  -8   6   4    10890.48    10871.74    201.67 o 
  -7   6   4      232.05      254.65     35.05 o 
  -6   6   4     9405.89     9383.85    176.52 o 
  -5   6   4      241.20      198.64     30.78 o 
  -4   6   4     7037.06     6885.56    140.65 o 
  -3   6   4     3656.43     3788.06    106.48 o 
  -2   6   4     2871.88     2741.74     69.26 o 
  -1   6   4     2838.97     2637.85    137.55 o 
   0   6   4      102.55      146.64     60.23 o 
   1   6   4     6399.91     6352.31    159.92 o 
   2   6   4      192.55      208.22     42.03 o 
   3   6   4     2224.40     2220.44     86.30 o 
   4   6   4      246.72      306.30     41.49 o 
   5   6   4      171.74      128.41     32.16 o 
   6   6   4      881.93      928.36     67.03 o 
   7   6   4      459.25      325.00     47.63 o 
   8   6   4      185.57      153.20     38.71 o 
   9   6   4     1123.67     1156.32    103.11 o 
  10   6   4       88.79      148.69     41.87 o 
  11   6   4     2000.84     1921.40    117.21 o 
  12   6   4       10.97      -40.45     28.27 o 
  13   6   4     1617.36     1619.61    107.47 o 
  14   6   4      206.13       96.54     44.40 o 
  15   6   4     1001.66      784.82     89.04 o 
 -16   7   4     3257.95     3461.57    209.34 o 
 -15   7   4      285.67      332.22     84.86 o 
 -14   7   4    10507.33    10482.94    347.77 o 
 -13   7   4      759.66      753.21     84.74 o 
 -12   7   4    21091.95    21545.80    423.76 o 
 -11   7   4     1434.07     1296.34    181.09 o 
 -10   7   4    15636.81    16013.89    332.25 o 
  -9   7   4     6194.48     5963.49    145.73 o 
  -8   7   4     2762.96     2797.05    101.67 o 
  -7   7   4      145.24      141.30     30.38 o 
  -6   7   4      290.58      265.72     36.76 o 
  -5   7   4    12772.99    13113.01    223.57 o 
  -4   7   4     5497.42     5144.42    121.87 o 
  -3   7   4    21362.00    21113.61    310.16 o 
  -2   7   4    13979.60    13665.38    194.90 o 
  -1   7   4    12013.13    12328.40    181.18 o 
   0   7   4    32553.10    32622.02    514.75 o 
   1   7   4     3262.62     3455.30    308.37 o 
   2   7   4    12799.11    12238.96    271.57 o 
   3   7   4      476.61      580.35    156.99 o 
   4   7   4     3638.37     3668.52    274.30 o 
   5   7   4     4334.73     4340.04    245.59 o 
   6   7   4       95.58      102.74     34.60 o 
   7   7   4    10432.51    10057.37    228.63 o 
   8   7   4     6624.68     6735.97    293.74 o 
   9   7   4     5980.88     6015.09    176.07 o 
  10   7   4     8595.54     8289.32    217.98 o 
  11   7   4     4957.08     4854.12    165.66 o 
  12   7   4     2040.30     1940.01    113.42 o 
  13   7   4      874.54      969.81    109.89 o 
  14   7   4        3.94      -32.94     37.95 o 
  15   7   4       64.19       82.13     52.76 o 
 -15   8   4      719.84      844.24    122.19 o 
 -14   8   4     1763.97     1513.00    205.07 o 
 -13   8   4      401.24      428.66     67.29 o 
 -12   8   4       90.29       73.58     44.04 o 
 -11   8   4        3.54       -0.61     32.62 o 
 -10   8   4      145.29      209.72     39.22 o 
  -9   8   4     2487.50     2708.75     98.69 o 
  -8   8   4    21499.48    21395.21    335.41 o 
  -7   8   4     6384.32     6033.52    144.66 o 
  -6   8   4    14847.49    14777.81    250.83 o 
  -5   8   4     4786.98     4566.45    118.75 o 
  -4   8   4    17458.28    17172.00    273.04 o 
  -3   8   4      112.86       92.04     26.50 o 
  -2   8   4     6353.15     6539.82    122.19 o 
  -1   8   4      176.77      249.91     48.62 o 
   0   8   4      346.92      414.13     54.27 o 
   1   8   4    10337.50    10283.70    229.49 o 
   2   8   4     3923.10     3981.02    138.26 o 
   3   8   4    15892.62    15862.91    394.17 o 
   4   8   4    12699.84    12189.80    335.67 o 
   5   8   4     9100.72     9474.76    289.70 o 
   6   8   4     8922.06     8655.99    276.87 o 
   7   8   4     2968.17     2970.63    158.78 o 
   8   8   4     3385.32     3477.01    246.35 o 
   9   8   4      140.15       83.15     51.98 o 
  10   8   4       46.09      -24.19     39.58 o 
  11   8   4     3392.19     3451.13    337.08 o 
  12   8   4     2129.79     2443.35    239.47 o 
  13   8   4     5393.82     5328.03    186.87 o 
  14   8   4     1582.67     1515.44    159.17 o 
 -15   9   4        7.69        3.74     59.75 o 
 -14   9   4     1559.13     1601.29    162.08 o 
 -13   9   4       77.32       58.29     46.73 o 
 -12   9   4     2443.38     2600.51    196.99 o 
 -11   9   4       86.23       12.12     53.61 o 
 -10   9   4     5301.89     5674.67    260.16 o 
  -9   9   4       49.25       56.46     29.06 o 
  -8   9   4     2346.68     2371.35     95.57 o 
  -7   9   4      367.77      377.49     46.20 o 
  -6   9   4       89.41      108.61     30.77 o 
  -5   9   4     2545.25     2325.07     86.64 o 
  -4   9   4      746.12      853.28     58.19 o 
  -3   9   4      884.87      922.38     70.98 o 
  -2   9   4     2250.60     2220.00     81.10 o 
  -1   9   4      369.11      381.74     42.34 o 
   0   9   4     4077.91     4242.91    154.91 o 
   1   9   4      268.53      245.14     44.78 o 
   2   9   4     1622.08     1688.21     95.65 o 
   3   9   4       91.80       88.32     38.48 o 
   4   9   4      206.25      178.09     56.74 o 
   5   9   4       35.98       49.06     43.92 o 
   6   9   4       99.80       95.90     60.99 o 
   7   9   4     3020.68     3268.79    218.15 o 
   8   9   4        7.45        8.57     43.15 o 
   9   9   4     1686.22     1694.31    136.89 o 
  10   9   4      196.86      181.51     65.43 o 
  11   9   4     1020.21     1082.25    122.04 o 
  12   9   4       46.08        6.22     51.90 o 
  13   9   4       38.12       83.85    129.80 o 
  14   9   4       59.18       19.31     61.48 o 
 -14  10   4      423.74      623.53    159.20 o 
 -13  10   4     1585.10     1735.56    156.49 o 
 -12  10   4        0.62       -6.82     42.84 o 
 -11  10   4      101.82       50.73     36.08 o 
 -10  10   4      565.45      536.95     59.03 o 
  -9  10   4     1857.15     1867.30     98.39 o 
  -8  10   4      144.46      142.44     37.56 o 
  -7  10   4     9583.74     9760.60    202.87 o 
  -6  10   4      766.27      745.65     59.76 o 
  -5  10   4     7911.02     7961.35    173.91 o 
  -4  10   4       51.41       33.28     31.71 o 
  -3  10   4     3503.35     3336.25    123.45 o 
  -2  10   4        0.96       45.35     32.39 o 
  -1  10   4      142.13       97.92     28.85 o 
   0  10   4      264.39      373.75     44.46 o 
   1  10   4      518.27      526.61     52.49 o 
   2  10   4      959.90      906.53     65.23 o 
   3  10   4     4727.88     4821.84    160.12 o 
   4  10   4     6738.28     6755.04    245.73 o 
   5  10   4     2452.82     2651.31    156.49 o 
   6  10   4     3042.21     3266.00    173.19 o 
   7  10   4      120.06       48.05     45.99 o 
   8  10   4      159.80      222.87     69.75 o 
   9  10   4      210.95      162.96     66.45 o 
  10  10   4      581.22      602.17    101.37 o 
  11  10   4       10.56       36.68     50.87 o 
  12  10   4     1493.81     1281.97    149.43 o 
  13  10   4      482.20      294.36    172.53 o 
 -13  11   4     8123.68     8545.19    319.79 o 
 -12  11   4     5786.59     6185.53    305.91 o 
 -11  11   4    11632.75    11762.18    249.15 o 
 -10  11   4     3345.48     3318.71    121.65 o 
  -9  11   4     6694.97     6685.11    171.85 o 
  -8  11   4      464.35      427.85     53.00 o 
  -7  11   4     1237.92     1158.08     74.31 o 
  -6  11   4       29.43       30.28     32.14 o 
  -5  11   4     2560.06     2762.69    117.57 o 
  -4  11   4    10079.23    10387.40    295.88 o 
  -3  11   4     7385.59     7077.49    193.17 o 
  -2  11   4    12092.76    11886.17    266.86 o 
  -1  11   4    13500.14    13380.23    244.59 o 
   0  11   4     8461.28     9053.69    193.18 o 
   1  11   4    10041.03     9794.75    252.57 o 
   2  11   4     2032.85     2012.96     93.54 o 
   3  11   4     5109.98     5118.09    145.05 o 
   4  11   4      295.09      372.22     59.72 o 
   5  11   4      331.82      329.09    202.01 o 
   6  11   4     3619.52     3532.97    184.87 o 
   7  11   4     3669.84     3228.83    178.34 o 
   8  11   4     9186.83     8849.78    358.74 o 
   9  11   4     5020.19     4929.83    226.47 o 
  10  11   4     4214.10     4734.16    226.51 o 
  11  11   4     4121.50     4014.61    214.06 o 
  12  11   4     3156.25     3370.61    201.74 o 
 -12  12   4      243.48      126.14    171.43 o 
 -11  12   4      953.31      985.33     96.04 o 
 -10  12   4      917.18      927.96    104.22 o 
  -9  12   4     2586.97     2651.89    112.20 o 
  -8  12   4     3050.44     2992.37    130.17 o 
  -7  12   4     3883.57     3621.75    140.57 o 
  -6  12   4     4448.06     4438.97    155.04 o 
  -5  12   4     5086.60     4807.99    161.00 o 
  -4  12   4     2606.11     2660.97    118.36 o 
  -3  12   4     3011.58     3316.42    131.96 o 
  -2  12   4      216.39      237.06     49.20 o 
  -1  12   4        9.57       14.12     33.98 o 
   0  12   4     5126.46     5076.99    142.19 o 
   1  12   4     1173.84     1076.84     73.45 o 
   2  12   4     2985.17     3197.05    139.02 o 
   3  12   4     3352.62     3369.27    121.66 o 
   4  12   4     7236.59     7094.29    182.53 o 
   5  12   4     3218.45     3265.33    145.57 o 
   6  12   4     1166.41      962.63    114.92 o 
   7  12   4     2366.70     2032.65    156.32 o 
   8  12   4      144.02      145.97     66.52 o 
   9  12   4      328.02      275.45    149.85 o 
  10  12   4      627.00      630.95    106.89 o 
  11  12   4      640.14      644.23    156.05 o 
 -11  13   4      199.44      206.20     60.50 o 
 -10  13   4       15.83      -62.57     41.71 o 
  -9  13   4      486.11      472.97     70.20 o 
  -8  13   4       40.06       17.86     37.72 o 
  -7  13   4       43.17       73.21     41.92 o 
  -6  13   4        1.75       -5.02     32.63 o 
  -5  13   4      145.57      167.91     47.19 o 
  -4  13   4     1133.92     1103.51     88.59 o 
  -3  13   4        5.85        0.53     33.56 o 
  -2  13   4       22.30        7.70     40.02 o 
  -1  13   4        1.85        7.56     33.25 o 
   0  13   4       42.82       48.54     32.98 o 
   1  13   4       18.79       16.05     29.95 o 
   2  13   4       48.84       40.52     32.82 o 
   3  13   4     1065.27     1002.41     98.63 o 
   4  13   4      327.91      241.77     48.01 o 
   5  13   4        0.25       20.60     40.36 o 
   6  13   4        5.01        4.02     38.76 o 
   7  13   4        0.06       -1.96     38.81 o 
   8  13   4       81.52      -14.30     57.07 o 
   9  13   4       11.55      -23.21     53.73 o 
  10  13   4        9.72      -37.39     57.00 o 
  -9  14   4     1650.83     1704.86    143.23 o 
  -8  14   4     2766.07     2627.88    167.00 o 
  -7  14   4     1693.79     1465.76    105.41 o 
  -6  14   4     2661.89     2903.29    196.41 o 
  -5  14   4     1055.12      948.97     88.57 o 
  -4  14   4     4665.97     4359.23    193.65 o 
  -3  14   4      225.15      190.90     51.69 o 
  -2  14   4       53.57       60.02     40.38 o 
  -1  14   4       96.49       71.28     43.09 o 
   0  14   4     1364.24     1556.68    147.15 o 
   1  14   4     1736.54     1581.22     93.19 o 
   2  14   4     4253.61     4186.36    140.90 o 
   3  14   4     1495.66     1548.44     95.74 o 
   4  14   4      624.85      679.84     71.24 o 
   5  14   4     2244.58     2322.38    116.36 o 
   6  14   4      928.35      722.25     89.35 o 
   7  14   4      657.32      731.37     91.20 o 
   8  14   4      267.85      269.26     67.88 o 
  -7  15   4       64.45       -2.93     47.18 o 
  -6  15   4      187.31      172.00     66.61 o 
  -5  15   4     1226.72     1134.35     97.30 o 
  -4  15   4     2128.83     2085.84    122.34 o 
  -3  15   4     3839.83     3706.40    154.15 o 
  -2  15   4     7544.14     7175.62    218.69 o 
  -1  15   4     6652.43     6629.96    209.51 o 
   0  15   4     6586.49     6431.45    207.30 o 
   1  15   4     5618.64     5636.24    208.54 o 
   2  15   4     2584.11     2562.15    144.34 o 
   3  15   4      174.85       93.72     43.97 o 
   4  15   4       62.50       78.44     42.43 o 
   5  15   4      325.05      341.66     60.56 o 
   6  15   4     2046.43     2203.85    178.66 o 
  -4  16   4     2143.59     2024.44    288.79 o 
  -3  16   4      606.20      590.90     78.68 o 
  -2  16   4      379.46      385.78     69.01 o 
  -1  16   4        0.68       38.85     45.16 o 
   0  16   4       78.98       -3.20     51.74 o 
   1  16   4     1074.17     1106.37    130.89 o 
   2  16   4     1596.92     1487.33    178.44 o 
   3  16   4     2569.36     2802.59    154.16 o 
 -16   1   5     3050.55     3129.37    170.16 o 
 -15   1   5     4264.59     4397.21    225.92 o 
 -14   1   5     2451.03     2710.20    181.69 o 
 -13   1   5     1550.07     1656.47    173.81 o 
 -12   1   5      231.14      273.03     53.09 o 
 -11   1   5        3.25       12.18     25.31 o 
 -10   1   5       23.43       65.83     28.67 o 
  -9   1   5     3069.86     3134.92    111.21 o 
  -8   1   5     1907.42     1856.38    124.75 o 
  -7   1   5     9132.44     9462.96    231.93 o 
  -6   1   5    11971.37    11773.68    203.99 o 
  -5   1   5    10448.79    10087.85    180.41 o 
  -4   1   5    14041.90    13271.46    215.45 o 
  -3   1   5     5466.29     5666.33    128.11 o 
  -2   1   5     7879.64     7367.56    142.53 o 
  -1   1   5      343.47      420.73     50.60 o 
   0   1   5       37.85       22.78     19.30 o 
   1   1   5      592.64      615.29     44.74 o 
   2   1   5     2647.63     2768.06    104.05 o 
   3   1   5     3347.22     3042.08    125.17 o 
   4   1   5    14359.49    14564.76    235.97 o 
   5   1   5     7700.47     7344.65    167.56 o 
   6   1   5    13366.93    13042.27    224.73 o 
   7   1   5     8555.83     8232.20    166.85 o 
   8   1   5     2373.42     2436.81    104.00 o 
   9   1   5     1963.41     1853.64    113.80 o 
  10   1   5        9.23       29.69     31.10 o 
  11   1   5      262.74      284.31     64.21 o 
  12   1   5     1119.55     1243.96    120.84 o 
  13   1   5     1994.66     2037.66    163.78 o 
  14   1   5     1478.67     1471.09    138.15 o 
  15   1   5     2471.65     2514.94    444.54 o 
 -16   2   5      161.47      122.89     72.60 o 
 -15   2   5      613.74      497.57     96.99 o 
 -14   2   5     1672.03     1519.98    198.36 o 
 -13   2   5     7709.71     7377.49    281.39 o 
 -12   2   5     7916.14     7613.21    216.91 o 
 -11   2   5    20537.04    20823.59    401.14 o 
 -10   2   5    10290.66     9908.64    264.97 o 
  -9   2   5     8990.87     9308.75    187.62 o 
  -8   2   5     4034.37     4189.66    113.32 o 
  -7   2   5     2019.16     1935.01     74.56 o 
  -6   2   5      275.94      255.79     34.08 o 
  -5   2   5       34.38       46.18     24.21 o 
  -4   2   5     3982.37     3888.93     98.74 o 
  -3   2   5    11694.36    11214.96    189.03 o 
  -2   2   5    20607.49    19750.02    285.73 o 
  -1   2   5    21307.37    21429.78    304.56 o 
   0   2   5    19734.89    19371.31    352.27 o 
   1   2   5    13584.35    14230.09    226.14 o 
   2   2   5     6553.02     6569.13    136.39 o 
   3   2   5      458.79      505.25     42.35 o 
   4   2   5       17.25       40.29     22.86 o 
   5   2   5       94.93       97.77     26.63 o 
   6   2   5     2421.40     2306.84     98.20 o 
   7   2   5     1817.94     1752.10    122.32 o 
   8   2   5     7189.02     7084.90    186.86 o 
   9   2   5     9127.53     8663.20    307.14 o 
  10   2   5     8032.09     8354.61    291.70 o 
  11   2   5     6959.97     7041.45    199.79 o 
  12   2   5     4175.39     4487.06    216.00 o 
  13   2   5     2171.36     2099.24    153.15 o 
  14   2   5      797.74     1026.41    349.99 o 
  15   2   5        1.69       82.84     58.54 o 
 -16   3   5     1498.27     1573.72    305.22 o 
 -15   3   5     3200.78     3576.74    204.18 o 
 -14   3   5     2505.87     2546.19    177.82 o 
 -13   3   5     2416.51     2447.48    129.96 o 
 -12   3   5      155.67      152.58     90.95 o 
 -11   3   5       11.26       23.53     33.87 o 
 -10   3   5      806.47      807.50     76.58 o 
  -9   3   5      931.41     1003.80     63.86 o 
  -8   3   5     1426.60     1581.19     72.78 o 
  -7   3   5     1573.45     1609.40    125.61 o 
  -6   3   5     1986.71     1849.54     75.60 o 
  -5   3   5     4802.86     4743.57    112.53 o 
  -4   3   5     1718.22     1579.15     63.18 o 
  -3   3   5    16052.15    15484.27    238.57 o 
  -2   3   5     1208.22     1139.99     54.06 o 
  -1   3   5     2977.51     2821.53     81.55 o 
   0   3   5      832.61      950.12     61.48 o 
   1   3   5     1431.98     1315.58     58.51 o 
   2   3   5     2895.78     2957.31     85.52 o 
   3   3   5     2487.32     2604.55     80.59 o 
   4   3   5     1955.15     1790.02     87.58 o 
   5   3   5     2870.07     3075.17    117.38 o 
   6   3   5     2430.46     2475.19    121.08 o 
   7   3   5     1611.08     1555.10    110.05 o 
   8   3   5     2567.12     2250.20    110.27 o 
   9   3   5      653.39      636.27     66.56 o 
  10   3   5      774.61      789.56    105.01 o 
  11   3   5      165.59      156.22     46.09 o 
  12   3   5      529.96      444.43    109.88 o 
  13   3   5      533.75      485.28     70.98 o 
  14   3   5     1265.52     1384.97    135.65 o 
  15   3   5      452.70      477.94     94.03 o 
 -16   4   5       65.23       -1.40     52.85 o 
 -15   4   5        5.92       -5.52     53.34 o 
 -14   4   5      255.29      222.79    121.90 o 
 -13   4   5      104.83       86.45     44.23 o 
 -12   4   5     1274.81     1375.26     95.27 o 
 -11   4   5      148.05      148.33     43.84 o 
 -10   4   5      666.65      760.81     76.62 o 
  -9   4   5      400.96      381.44     55.23 o 
  -8   4   5     2247.92     2383.90    106.30 o 
  -7   4   5      256.13      260.40     46.19 o 
  -6   4   5      402.00      406.81     49.94 o 
  -5   4   5     3064.98     2991.20     88.97 o 
  -4   4   5       33.05       44.82     17.58 o 
  -3   4   5      947.60      952.39     43.07 o 
  -2   4   5      566.31      612.30     41.92 o 
  -1   4   5        4.58       21.20     18.26 o 
   0   4   5     1824.93     1754.29     69.64 o 
   1   4   5      964.91     1010.35     53.08 o 
   2   4   5      983.16      994.68     51.91 o 
   3   4   5      283.46      222.24     39.98 o 
   4   4   5      305.21      302.21     45.53 o 
   5   4   5       93.18       95.21     32.14 o 
   6   4   5      783.02      692.82     64.37 o 
   7   4   5      237.84      202.60     43.99 o 
   8   4   5      264.78      261.70     46.40 o 
   9   4   5      189.15      246.08     47.87 o 
  10   4   5        5.29       23.78     31.57 o 
  11   4   5      762.92      685.69     86.49 o 
  12   4   5       30.45       -7.84     34.22 o 
  13   4   5      534.69      511.42     72.59 o 
  14   4   5       24.80       82.59     45.26 o 
  15   4   5       26.93      -22.88     39.28 o 
 -16   5   5     5900.39     5548.01    265.20 o 
 -15   5   5     2567.21     2669.68    190.77 o 
 -14   5   5     5241.49     5407.69    196.02 o 
 -13   5   5     1069.50     1084.42     97.90 o 
 -12   5   5      608.73      637.55    136.70 o 
 -11   5   5      278.91      213.89     50.34 o 
 -10   5   5      113.43      104.75     36.40 o 
  -9   5   5     1802.14     2025.68    109.98 o 
  -8   5   5     8495.38     8197.76    211.50 o 
  -7   5   5     8601.02     8485.04    246.42 o 
  -6   5   5    15820.38    14548.01    240.70 o 
  -5   5   5     7655.56     7697.23    155.83 o 
  -4   5   5    12952.10    12269.62    209.97 o 
  -3   5   5     3963.28     3777.89    120.21 o 
  -2   5   5     5246.40     4824.31    115.09 o 
  -1   5   5     1202.26     1276.55    100.52 o 
   0   5   5     1072.42     1182.21     69.18 o 
   1   5   5      646.87      509.09     84.19 o 
   2   5   5      236.32      295.21     47.00 o 
   3   5   5    11941.32    11612.17    483.56 o 
   4   5   5     7635.74     7938.33    194.18 o 
   5   5   5    12050.87    11728.65    355.96 o 
   6   5   5     4754.62     4583.08    145.57 o 
   7   5   5     4532.64     4330.26    143.83 o 
   8   5   5     1804.29     1968.77    102.57 o 
   9   5   5      814.13      823.14     76.53 o 
  10   5   5      182.89      187.92     48.46 o 
  11   5   5       38.17       32.27     37.23 o 
  12   5   5      312.27      225.48     53.27 o 
  13   5   5     1498.88     1592.17    110.88 o 
  14   5   5     1475.84     1508.44    170.77 o 
  15   5   5     2387.64     2691.92    184.34 o 
 -15   6   5      120.11      135.68     74.18 o 
 -14   6   5     3661.80     3786.10    196.12 o 
 -13   6   5      791.57     1094.49    102.26 o 
 -12   6   5    12414.24    12759.92    307.30 o 
 -11   6   5     4073.52     4075.59    197.72 o 
 -10   6   5    13624.16    13691.55    344.12 o 
  -9   6   5     4146.74     4473.16    203.16 o 
  -8   6   5     6871.56     6492.97    186.14 o 
  -7   6   5     1051.72     1071.71     70.90 o 
  -6   6   5      363.92      374.86     41.76 o 
  -5   6   5     2144.26     2171.36     80.88 o 
  -4   6   5     4938.96     4516.38    115.68 o 
  -3   6   5     8100.86     8056.82    161.76 o 
  -2   6   5     6728.50     6629.34    143.13 o 
  -1   6   5    14092.99    14333.62    274.04 o 
   0   6   5     9225.51     9934.68   1177.40 o 
   1   6   5    15542.65    16823.10    531.02 o 
   2   6   5     6929.12     6406.71    446.16 o 
   3   6   5     3211.73     3234.17    158.29 o 
   4   6   5     2734.45     2603.90    144.03 o 
   5   6   5      677.21      721.69    122.92 o 
   6   6   5       14.51       32.00     47.87 o 
   7   6   5     7102.62     7006.47    190.97 o 
   8   6   5     2846.19     2859.60    120.93 o 
   9   6   5     7224.65     7477.12    233.26 o 
  10   6   5     4239.10     4301.67    183.01 o 
  11   6   5     4958.18     4912.33    172.14 o 
  12   6   5     3612.42     3486.91    208.14 o 
  13   6   5     1895.62     1934.19    125.20 o 
  14   6   5      535.31      585.98     81.74 o 
 -15   7   5      214.52      219.40     82.42 o 
 -14   7   5      960.34     1087.10    107.40 o 
 -13   7   5       18.36        2.19     48.93 o 
 -12   7   5       86.89       75.35     44.75 o 
 -11   7   5        7.93      -16.41     45.03 o 
 -10   7   5      131.74       69.77     39.32 o 
  -9   7   5      142.26       84.97     39.21 o 
  -8   7   5     2347.01     2300.58    113.98 o 
  -7   7   5     1828.22     1818.71     81.15 o 
  -6   7   5     4151.20     4037.78    114.70 o 
  -5   7   5     1226.47     1208.21     66.75 o 
  -4   7   5     5683.70     5613.99    174.87 o 
  -3   7   5     1235.73     1254.79     65.04 o 
  -2   7   5     1863.51     1836.58    126.70 o 
  -1   7   5        0.15       -7.31     26.50 o 
   0   7   5      359.87      461.25     56.05 o 
   1   7   5      605.23      589.02    217.73 o 
   2   7   5        4.49       -0.89     39.28 o 
   3   7   5     3977.17     3694.57    173.53 o 
   4   7   5      587.84      649.09     88.85 o 
   5   7   5     4307.12     4503.85    226.90 o 
   6   7   5     1450.87     1531.99    126.54 o 
   7   7   5     1476.44     1354.51    121.13 o 
   8   7   5      671.35      533.02     88.57 o 
   9   7   5      281.12      226.40     67.45 o 
  10   7   5        3.52      -26.52     39.31 o 
  11   7   5      239.33      210.09     69.57 o 
  12   7   5      197.40      167.41     99.99 o 
  13   7   5      454.75      300.70    100.33 o 
  14   7   5      292.06      250.92     90.90 o 
 -14   8   5       14.65      -38.13     39.66 o 
 -13   8   5     1502.86     1507.05    119.66 o 
 -12   8   5      208.37      223.23     57.03 o 
 -11   8   5     2915.34     2719.08    136.45 o 
 -10   8   5      291.97      286.15     57.62 o 
  -9   8   5     2734.86     2764.15    170.89 o 
  -8   8   5       74.82       74.50     37.07 o 
  -7   8   5     1170.21     1252.83     82.59 o 
  -6   8   5      152.23      182.49     34.74 o 
  -5   8   5     1357.94     1385.85    125.48 o 
  -4   8   5      808.64      698.15     93.54 o 
  -3   8   5       87.13      103.07     34.58 o 
  -2   8   5      974.65     1029.16     97.77 o 
  -1   8   5     1763.18     1677.87     92.91 o 
   0   8   5      546.72      676.21    130.95 o 
   1   8   5     2912.23     3043.99    122.01 o 
   2   8   5      497.99      549.41     83.58 o 
   3   8   5      910.26      840.58    121.22 o 
   4   8   5       34.62       59.18     73.91 o 
   5   8   5       12.02       45.37     44.74 o 
   6   8   5      184.01      199.32     62.56 o 
   7   8   5      649.99      651.07     94.54 o 
   8   8   5     1223.27      982.80    253.74 o 
   9   8   5     1237.49     1163.57    191.48 o 
  10   8   5     2274.05     2382.73    166.42 o 
  11   8   5      312.31      195.17     79.77 o 
  12   8   5     1646.04     1582.13    192.07 o 
  13   8   5       87.46       77.41     66.91 o 
 -13   9   5     3758.36     3734.87    166.46 o 
 -12   9   5      797.64      776.99     90.63 o 
 -11   9   5      352.60      344.75     82.61 o 
 -10   9   5       90.80       71.76     42.05 o 
  -9   9   5      845.74      845.42     83.91 o 
  -8   9   5     4875.27     5292.93    145.45 o 
  -7   9   5    12796.70    12562.14    239.23 o 
  -6   9   5    10903.62    10617.76    280.35 o 
  -5   9   5    16325.84    16391.40    403.46 o 
  -4   9   5     4457.46     4108.44    141.69 o 
  -3   9   5    11426.51    11292.23    292.85 o 
  -2   9   5      173.15      156.36     62.92 o 
  -1   9   5     2386.28     2227.50    145.66 o 
   0   9   5      724.26      939.01     78.87 o 
   1   9   5      582.83      584.02     66.48 o 
   2   9   5     4292.79     4177.71    302.93 o 
   3   9   5     5796.09     5606.72    224.94 o 
   4   9   5    11650.65    11516.27    345.29 o 
   5   9   5    11923.38    11655.88    352.05 o 
   6   9   5     9843.07     9932.83    389.66 o 
   7   9   5     3931.59     3499.70    205.66 o 
   8   9   5     2737.16     2518.28    168.59 o 
   9   9   5      326.12      233.59    186.38 o 
  10   9   5      110.61      170.35     83.34 o 
  11   9   5      316.28      283.81     79.26 o 
  12   9   5      749.10      761.62    151.21 o 
 -13  10   5     4271.12     4429.69    185.26 o 
 -12  10   5     1411.82     1344.90    114.44 o 
 -11  10   5     8754.68     9154.26    258.31 o 
 -10  10   5     3632.22     3514.49    160.25 o 
  -9  10   5    10978.82    10409.35    398.67 o 
  -8  10   5     1698.74     1731.48    173.70 o 
  -7  10   5     2276.34     2416.76    200.40 o 
  -6  10   5        5.96       18.88     32.16 o 
  -5  10   5      414.10      430.51     84.81 o 
  -4  10   5     5399.98     5192.93    165.11 o 
  -3  10   5     3170.60     3129.57    137.60 o 
  -2  10   5     5451.28     5423.69    170.42 o 
  -1  10   5     3361.26     3345.96    132.89 o 
   0  10   5     5756.16     5703.85    178.08 o 
   1  10   5     5114.45     5717.99    214.93 o 
   2  10   5     4054.31     4158.07    153.71 o 
   3  10   5     2923.16     2549.42    163.69 o 
   4  10   5        5.70        3.65     48.43 o 
   5  10   5       44.81       94.09     55.53 o 
   6  10   5     2146.58     2041.56    155.94 o 
   7  10   5     1233.91     1044.98    122.74 o 
   8  10   5     5947.43     5955.42    385.67 o 
   9  10   5     2200.94     2252.10    168.12 o 
  10  10   5     3144.87     3002.41    192.89 o 
  11  10   5     1827.59     2084.29    172.28 o 
  12  10   5     2661.57     2574.54    188.97 o 
 -12  11   5        0.66        6.71     47.85 o 
 -11  11   5        2.10       -4.34     43.19 o 
 -10  11   5       37.02       -0.48     42.40 o 
  -9  11   5       34.77        2.23     46.45 o 
  -8  11   5       64.52       33.49     38.38 o 
  -7  11   5      425.31      378.56     90.98 o 
  -6  11   5      151.80       94.71     43.51 o 
  -5  11   5       10.81       17.49     33.66 o 
  -4  11   5       68.79       51.14     35.94 o 
  -3  11   5       46.65       -1.39     32.37 o 
  -2  11   5       41.28       51.61     36.29 o 
  -1  11   5      467.50      475.90     74.84 o 
   0  11   5        2.29       32.38     37.10 o 
   1  11   5      334.51      329.27     58.94 o 
   2  11   5      489.39      572.36     61.69 o 
   3  11   5      128.40      164.11     47.83 o 
   4  11   5     1792.36     1969.60    154.19 o 
   5  11   5       41.06       -0.96     44.80 o 
   6  11   5      684.35      717.16    106.39 o 
   7  11   5       10.48       22.90     52.18 o 
   8  11   5       66.37       53.89     57.01 o 
   9  11   5      270.02      206.05    130.14 o 
  10  11   5       11.02       68.43     58.70 o 
  11  11   5       88.81       81.48     64.42 o 
 -10  12   5     2837.71     3091.69    183.75 o 
  -9  12   5      142.21      194.09     53.90 o 
  -8  12   5     1468.44     1358.05    101.50 o 
  -7  12   5       16.72       35.65     39.11 o 
  -6  12   5      318.46      296.16     58.88 o 
  -5  12   5      154.14      166.63     48.85 o 
  -4  12   5      214.37      198.69     50.56 o 
  -3  12   5     1745.81     1904.09    174.67 o 
  -2  12   5     2360.14     2171.23    120.32 o 
  -1  12   5     4780.87     5042.93    175.32 o 
   0  12   5     3549.80     3737.56    167.02 o 
   1  12   5     2524.71     2290.72    126.54 o 
   2  12   5     1997.90     1936.10    137.60 o 
   3  12   5      211.41      222.17     56.24 o 
   4  12   5      442.94      488.73     73.41 o 
   5  12   5       12.76       14.83     52.03 o 
   6  12   5       26.79       80.65     59.99 o 
   7  12   5      694.45      370.69    200.99 o 
   8  12   5      631.86      590.67    207.87 o 
   9  12   5     2165.75     1938.84    169.64 o 
  -9  13   5     2154.49     2489.33    137.01 o 
  -8  13   5     3076.44     2687.03    137.25 o 
  -7  13   5     3818.97     3950.52    241.43 o 
  -6  13   5     6005.00     5917.60    194.65 o 
  -5  13   5     3597.86     3581.64    172.59 o 
  -4  13   5    10288.69    10445.34    318.18 o 
  -3  13   5     4114.99     3821.92    155.40 o 
  -2  13   5     6335.24     6049.33    197.52 o 
  -1  13   5      185.75      166.36     98.54 o 
   0  13   5      216.43      267.77     58.28 o 
   1  13   5     1457.53     1702.84    115.45 o 
   2  13   5     1903.26     1694.80    117.78 o 
   3  13   5     3078.76     3254.96    171.22 o 
   4  13   5     3805.12     3832.13    190.75 o 
   5  13   5     4237.21     4719.13    224.38 o 
   6  13   5     3321.96     3494.39    164.11 o 
   7  13   5     3756.61     3789.53    217.20 o 
   8  13   5     1614.63     1473.11    154.73 o 
  -7  14   5       87.52       93.31     49.16 o 
  -6  14   5      269.82      222.07     56.39 o 
  -5  14   5      379.90      365.32     65.20 o 
  -4  14   5      816.94      876.57     91.20 o 
  -3  14   5     3281.55     2920.69    142.68 o 
  -2  14   5     2750.85     2701.90    141.20 o 
  -1  14   5     3808.11     3816.54    160.88 o 
   0  14   5     3535.21     4011.46    167.62 o 
   1  14   5     2435.14     2591.07    176.98 o 
   2  14   5     2324.63     2358.95    175.39 o 
   3  14   5      375.53      435.49     99.44 o 
   4  14   5      332.84      244.22     62.40 o 
   5  14   5        5.40       33.79     48.64 o 
   6  14   5      101.78       57.02     51.89 o 
  -4  15   5        2.87       21.79     48.12 o 
  -3  15   5       10.43       39.91     47.13 o 
  -2  15   5       40.70       28.67     44.24 o 
  -1  15   5       15.65       27.97     46.53 o 
   0  15   5       41.52       85.78     51.38 o 
   1  15   5       26.28       20.66     44.62 o 
   2  15   5      205.61      267.19     65.16 o 
   3  15   5       25.86       42.92     46.49 o 
 -15   0   6      989.70      953.65    188.59 o 
 -14   0   6    10869.49    10404.31    509.70 o 
 -13   0   6       57.56       54.03     77.13 o 
 -12   0   6     8802.44     8631.39    287.40 o 
 -11   0   6      605.83      515.00     81.27 o 
 -10   0   6      886.65     1022.16    100.87 o 
  -9   0   6     2521.14     2445.97    191.22 o 
  -8   0   6      548.13      449.13    141.36 o 
  -7   0   6    14433.78    14432.38    355.43 o 
  -6   0   6     8527.82     7666.68    230.59 o 
  -5   0   6    27564.39    25565.32    524.05 o 
  -4   0   6    18839.44    18621.08    408.89 o 
  -3   0   6     5853.12     5778.23    189.50 o 
  -2   0   6    15242.16    14679.60    494.24 o 
  -1   0   6       53.93        2.00     31.63 o 
   0   0   6     5199.19     5438.59    183.89 o 
   1   0   6     5577.46     5529.26    186.55 o 
   2   0   6       56.55      -17.18     31.46 o 
   3   0   6     8099.67     8340.43    243.15 o 
   4   0   6     3355.79     3495.25    151.49 o 
   5   0   6    24632.77    23618.47    562.45 o 
   6   0   6     5025.65     5521.28    312.36 o 
   7   0   6     9861.20     9270.23    401.81 o 
   8   0   6     3829.99     3689.03    245.67 o 
   9   0   6     2614.09     2945.55    219.68 o 
  10   0   6      100.57       87.33     70.34 o 
  11   0   6       22.88       32.28     67.96 o 
  12   0   6     1112.28      992.72    163.10 o 
  13   0   6     1400.95     1142.40    179.07 o 
  14   0   6     2868.61     3493.13    280.33 o 
 -15   1   6       11.94      -13.59     63.45 o 
 -14   1   6      311.11      231.25     76.60 o 
 -13   1   6      205.56      206.04     53.12 o 
 -12   1   6     4027.18     4484.15    140.48 o 
 -11   1   6     1785.18     1641.19    145.71 o 
 -10   1   6    10765.92    10924.95    222.06 o 
  -9   1   6     1036.13     1049.32     70.18 o 
  -8   1   6    12371.31    12797.62    248.47 o 
  -7   1   6        7.87        8.27     24.05 o 
  -6   1   6     6766.79     6170.78    177.03 o 
  -5   1   6      491.82      392.84     42.99 o 
  -4   1   6     2055.36     2008.62     77.44 o 
  -3   1   6    11788.93    11234.82    201.89 o 
  -2   1   6        9.01        9.80     23.30 o 
  -1   1   6    12329.00    12470.68    216.82 o 
   0   1   6     2584.21     2568.89     86.37 o 
   1   1   6     7583.73     7472.80    158.20 o 
   2   1   6     2696.83     2950.68     95.46 o 
   3   1   6     2854.05     2981.76     97.02 o 
   4   1   6     4005.16     3847.03    111.32 o 
   5   1   6        6.17       -4.14     25.49 o 
   6   1   6       71.54       26.74     32.05 o 
   7   1   6       15.20       53.09     35.03 o 
   8   1   6       37.75       25.36     30.91 o 
   9   1   6     2835.00     2690.67    148.96 o 
  10   1   6     1269.38     1280.10    127.68 o 
  11   1   6     3430.63     3441.19    178.15 o 
  12   1   6      512.15      418.59     85.33 o 
  13   1   6     2639.57     2525.35    172.62 o 
  14   1   6       30.66        4.10     50.58 o 
 -15   2   6     2327.73     2452.66    353.48 o 
 -14   2   6     1131.95     1264.64    146.10 o 
 -13   2   6     4385.64     4414.50    229.62 o 
 -12   2   6     3554.51     3452.92    150.41 o 
 -11   2   6     2705.99     2856.81    240.98 o 
 -10   2   6      187.17      207.59     52.04 o 
  -9   2   6     1751.25     1631.81     83.32 o 
  -8   2   6      694.54      602.18     53.33 o 
  -7   2   6       39.27       72.44     28.53 o 
  -6   2   6      101.30       76.06     36.44 o 
  -5   2   6      809.62      832.69     56.07 o 
  -4   2   6      464.69      445.26     44.00 o 
  -3   2   6     1034.99     1082.55     60.21 o 
  -2   2   6      932.45     1011.48     58.79 o 
  -1   2   6       49.65       31.17     33.55 o 
   0   2   6      658.97      637.44     61.09 o 
   1   2   6        1.34       10.32     22.21 o 
   2   2   6      975.53      943.40     58.88 o 
   3   2   6        0.74      -22.52     21.84 o 
   4   2   6     5295.62     5644.43    165.56 o 
   5   2   6      764.18      780.33     71.82 o 
   6   2   6     3875.14     4086.48    141.32 o 
   7   2   6      365.16      431.53     59.33 o 
   8   2   6      362.78      447.15    100.99 o 
   9   2   6      331.88      314.55     54.06 o 
  10   2   6       22.76       32.76     36.88 o 
  11   2   6        0.34      -40.02     35.06 o 
  12   2   6       58.16       72.11     51.82 o 
  13   2   6        3.24        5.70     47.89 o 
  14   2   6       26.32       37.22     89.20 o 
 -15   3   6      116.24      116.15     77.47 o 
 -14   3   6      477.03      387.66    129.44 o 
 -13   3   6     1885.44     1688.30    119.25 o 
 -12   3   6     1093.74     1092.85     99.66 o 
 -11   3   6    11963.23    12085.41    292.12 o 
 -10   3   6     3228.43     2961.91    133.40 o 
  -9   3   6    14619.16    15360.28    334.78 o 
  -8   3   6     1327.52     1198.88     89.70 o 
  -7   3   6    11447.36    11623.50    263.33 o 
  -6   3   6      292.04      344.70     53.88 o 
  -5   3   6     3568.55     3756.65    131.71 o 
  -4   3   6     1639.89     1640.00     71.50 o 
  -3   3   6       88.66       79.98     26.65 o 
  -2   3   6     7906.73     8158.68    162.22 o 
  -1   3   6     1703.36     1584.38     69.58 o 
   0   3   6     9719.03     9762.39    183.77 o 
   1   3   6     5185.80     5367.10    155.92 o 
   2   3   6    12182.15    12272.52    272.75 o 
   3   3   6     1277.45     1184.67    105.95 o 
   4   3   6      925.89     1080.34     79.31 o 
   5   3   6     1330.20     1223.28     85.20 o 
   6   3   6        0.31      -24.08     29.52 o 
   7   3   6        2.74       10.79     49.88 o 
   8   3   6     3156.21     3143.01    143.73 o 
   9   3   6      575.32      650.56     74.25 o 
  10   3   6     5002.86     5208.74    174.57 o 
  11   3   6     1195.50     1227.23     97.22 o 
  12   3   6     4074.93     4161.35    260.37 o 
  13   3   6      798.75      935.40    117.54 o 
  14   3   6     1956.24     1859.70    156.87 o 
 -15   4   6    10334.82    10652.03    381.82 o 
 -14   4   6     1374.16     1517.42    187.44 o 
 -13   4   6    12865.17    12852.94    282.72 o 
 -12   4   6       90.56      102.37     48.36 o 
 -11   4   6     3076.46     3001.53    140.87 o 
 -10   4   6      431.56      441.15    118.80 o 
  -9   4   6      561.42      607.95     71.12 o 
  -8   4   6     5720.51     6135.39    360.73 o 
  -7   4   6     4171.00     4119.24    187.33 o 
  -6   4   6     7375.13     7161.79    376.79 o 
  -5   4   6     6513.48     6501.31    179.89 o 
  -4   4   6     7490.19     7043.23    186.14 o 
  -3   4   6    12131.78    12328.83    311.86 o 
  -2   4   6     3605.80     3343.24    184.76 o 
  -1   4   6     7773.64     7405.60    185.47 o 
   0   4   6       57.80       74.41     33.23 o 
   1   4   6      222.13      301.21     62.89 o 
   2   4   6     6711.44     7097.36    602.97 o 
   3   4   6      423.89      473.45     58.09 o 
   4   4   6    12454.46    12619.01    274.28 o 
   5   4   6     4657.89     4621.53    152.71 o 
   6   4   6    13309.47    13095.47    356.38 o 
   7   4   6     7422.52     7373.42    342.86 o 
   8   4   6     8905.96     8528.81    224.06 o 
   9   4   6     2151.23     2373.61    169.53 o 
  10   4   6     1521.57     1429.02    101.43 o 
  11   4   6       35.46       32.75     36.40 o 
  12   4   6      148.06       44.92     40.35 o 
  13   4   6      772.92      892.22    239.13 o 
 -14   5   6       17.67       23.64     48.13 o 
 -13   5   6      669.50      645.93    144.64 o 
 -12   5   6       64.43       75.70     43.51 o 
 -11   5   6     3668.66     3628.24    154.99 o 
 -10   5   6      697.85      799.95    104.85 o 
  -9   5   6     6106.40     6254.47    222.93 o 
  -8   5   6     2186.68     2221.53    117.60 o 
  -7   5   6     4372.25     4348.64    151.45 o 
  -6   5   6      191.39      210.48     47.83 o 
  -5   5   6     4326.41     4699.86    161.72 o 
  -4   5   6     3210.16     3251.53    123.38 o 
  -3   5   6      570.43      538.37     60.57 o 
  -2   5   6     8030.84     7798.35    194.80 o 
  -1   5   6       77.87       69.73     46.90 o 
   0   5   6     5200.25     5472.65    210.17 o 
   1   5   6     3257.44     3386.93    164.03 o 
   2   5   6     1498.45     1545.32    164.63 o 
   3   5   6     1446.02     1511.65    121.51 o 
   4   5   6       19.13       -7.95     43.83 o 
   5   5   6      752.46      888.30    101.50 o 
   6   5   6       50.65       81.70     49.24 o 
   7   5   6        0.42       50.66     46.08 o 
   8   5   6     1046.33      981.28    226.48 o 
   9   5   6     1447.73     1308.38     96.48 o 
  10   5   6     1196.18     1186.87     98.72 o 
  11   5   6      455.32      428.41     68.11 o 
  12   5   6     1230.36     1264.21    105.20 o 
  13   5   6       52.98       74.27     47.70 o 
 -14   6   6     3428.39     3355.92    167.90 o 
 -13   6   6       30.66       12.74     44.84 o 
 -12   6   6     1950.81     2047.24    135.54 o 
 -11   6   6      550.52      454.09     70.38 o 
 -10   6   6     1302.51     1348.20    130.80 o 
  -9   6   6     3296.76     3166.42    120.83 o 
  -8   6   6      126.92      111.54     47.55 o 
  -7   6   6      173.76      122.41     43.41 o 
  -6   6   6     1591.97     1471.67     95.95 o 
  -5   6   6     1770.06     1880.39    102.05 o 
  -4   6   6     1966.03     1930.27    100.21 o 
  -3   6   6      663.56      704.37     67.85 o 
  -2   6   6     2364.81     2434.28    143.44 o 
  -1   6   6       50.29       -5.52     35.47 o 
   0   6   6     1113.24     1253.22    151.98 o 
   1   6   6      408.46      491.40     81.73 o 
   2   6   6     1383.13     1265.24    213.90 o 
   3   6   6     1810.51     2015.98    140.92 o 
   4   6   6       46.61       -7.12     41.07 o 
   5   6   6     2330.61     2578.21    158.92 o 
   6   6   6      271.94      288.36     71.02 o 
   7   6   6     1353.21     1556.98    131.37 o 
   8   6   6        8.66       20.46     47.18 o 
   9   6   6      764.21      667.75    191.31 o 
  10   6   6       45.23       50.34     58.45 o 
  11   6   6       16.82       52.44     54.17 o 
  12   6   6       11.86       26.90     60.31 o 
  13   6   6       59.47       10.15     57.31 o 
 -13   7   6     1535.48     1683.93    127.46 o 
 -12   7   6     4360.22     4397.17    276.88 o 
 -11   7   6     3613.30     3659.74    156.61 o 
 -10   7   6    13063.30    13195.87    316.21 o 
  -9   7   6     4011.74     3938.83    156.22 o 
  -8   7   6     8326.21     8304.76    269.45 o 
  -7   7   6     1455.54     1503.53    101.09 o 
  -6   7   6     8769.40     8326.57    190.00 o 
  -5   7   6       65.60       15.88     34.29 o 
  -4   7   6       64.24      103.85     36.08 o 
  -3   7   6     3932.48     4270.73    188.86 o 
  -2   7   6     1561.17     1484.81    122.64 o 
  -1   7   6     9715.95     9879.73    307.12 o 
   0   7   6     5650.48     5773.48    228.38 o 
   1   7   6     9917.07     9789.69    650.97 o 
   2   7   6     7201.87     6833.28    278.55 o 
   3   7   6     9423.55     9610.69    510.89 o 
   4   7   6     1504.82     1298.22    123.06 o 
   5   7   6      472.67      490.96     86.42 o 
   6   7   6       29.99      -12.93     58.19 o 
   7   7   6     1558.49     1651.33    138.62 o 
   8   7   6      250.63      126.85     60.84 o 
   9   7   6     3404.67     3442.71    346.85 o 
  10   7   6     1025.79     1235.81    170.07 o 
  11   7   6     3809.96     3995.68    209.75 o 
  12   7   6     1487.83     1687.22    156.67 o 
 -13   8   6      667.13      773.85    142.71 o 
 -12   8   6     3168.50     3368.41    159.54 o 
 -11   8   6      222.76      210.58     63.70 o 
 -10   8   6      380.40      526.75     76.42 o 
  -9   8   6     3524.35     3200.65    143.80 o 
  -8   8   6      655.55      609.77     76.14 o 
  -7   8   6     3354.45     3143.25    173.53 o 
  -6   8   6    11699.68    11341.40    692.77 o 
  -5   8   6     6663.41     6389.23    242.50 o 
  -4   8   6     7273.60     7318.89    199.03 o 
  -3   8   6     4788.04     5152.35    165.79 o 
  -2   8   6     4425.58     4257.60    254.11 o 
  -1   8   6     1095.76     1004.25    201.25 o 
   0   8   6      424.79      377.44     75.26 o 
   1   8   6      134.12      158.20     62.00 o 
   2   8   6       88.73       32.98     47.12 o 
   3   8   6     4917.04     5391.16    227.66 o 
   4   8   6     3619.22     3595.41    186.60 o 
   5   8   6    10652.19    10111.68    330.18 o 
   6   8   6     4291.59     4215.04    356.53 o 
   7   8   6     5148.52     4867.25    223.45 o 
   8   8   6      492.41      488.92    100.07 o 
   9   8   6     2050.35     1915.03    215.69 o 
  10   8   6      582.10      572.05    101.47 o 
  11   8   6        2.62       52.64     58.54 o 
 -12   9   6      701.86      587.03     86.04 o 
 -11   9   6      186.41      198.95     60.31 o 
 -10   9   6     1106.35     1090.99    160.09 o 
  -9   9   6      244.53      209.85     52.95 o 
  -8   9   6      425.42      419.98     82.51 o 
  -7   9   6        2.45       73.88     49.53 o 
  -6   9   6     1756.63     1715.85    138.29 o 
  -5   9   6      217.03      261.81     54.86 o 
  -4   9   6        6.53       25.77     32.04 o 
  -3   9   6     2494.94     2594.23    152.50 o 
  -2   9   6       86.69      129.34     42.95 o 
  -1   9   6     1281.55     1303.11     96.56 o 
   0   9   6       79.13       16.11     42.58 o 
   1   9   6      288.13      387.05    138.81 o 
   2   9   6      601.31      509.02     88.87 o 
   3   9   6      448.42      505.96     93.09 o 
   4   9   6      934.70      815.01    108.69 o 
   5   9   6       40.08       78.87     52.49 o 
   6   9   6        0.27        0.30     48.49 o 
   7   9   6       86.71       25.83     57.26 o 
   8   9   6       34.35       24.74     57.48 o 
   9   9   6      178.47      209.59     70.93 o 
  10   9   6       43.19       59.63     63.16 o 
 -11  10   6      691.29      682.78    104.63 o 
 -10  10   6       47.05       25.09     56.22 o 
  -9  10   6       83.17      160.55    119.52 o 
  -8  10   6     1663.20     1478.73    157.92 o 
  -7  10   6      857.85      674.43     99.66 o 
  -6  10   6     2615.42     2537.51    166.67 o 
  -5  10   6     1657.82     1587.01    139.49 o 
  -4  10   6     1761.88     1945.13    112.44 o 
  -3  10   6     1304.75     1200.53     93.87 o 
  -2  10   6      288.67      313.87     58.98 o 
  -1  10   6      550.34      522.52     68.82 o 
   0  10   6      318.78      234.55     53.91 o 
   1  10   6       28.66       77.82     53.15 o 
   2  10   6     2156.74     2348.11    171.60 o 
   3  10   6      318.87      268.57     77.36 o 
   4  10   6     1707.40     1562.61    143.58 o 
   5  10   6      612.71      583.49    101.85 o 
   6  10   6     1658.64     1472.31    326.80 o 
   7  10   6     1687.47     1635.90    191.90 o 
   8  10   6     1058.39      969.43    211.86 o 
   9  10   6      160.30      148.04     70.74 o 
  10  10   6      119.08      110.05     70.54 o 
 -10  11   6     5352.70     5529.83    252.76 o 
  -9  11   6     7386.38     7502.92    317.63 o 
  -8  11   6     3328.21     3490.34    373.01 o 
  -7  11   6     4292.02     4314.49    417.61 o 
  -6  11   6      371.61      481.37     89.75 o 
  -5  11   6      684.56      636.85     76.65 o 
  -4  11   6      134.32      121.11     48.85 o 
  -3  11   6      369.03      191.98     52.13 o 
  -2  11   6     4284.90     4899.95    237.64 o 
  -1  11   6     3657.61     3499.61    150.05 o 
   0  11   6     6967.69     7154.93    281.51 o 
   1  11   6     4662.64     5419.66    244.57 o 
   2  11   6     6004.78     6052.63    265.89 o 
   3  11   6     3230.76     2804.49    184.54 o 
   4  11   6      790.50      790.84    123.35 o 
   5  11   6      837.49      506.79     97.86 o 
   6  11   6      150.91      146.88     70.03 o 
   7  11   6      161.35      113.65     80.70 o 
   8  11   6     1343.58     1732.87    185.62 o 
  -8  12   6     1379.23     1381.72    198.53 o 
  -7  12   6     1684.20     1524.50    146.10 o 
  -6  12   6     2685.46     2645.34    141.72 o 
  -5  12   6     3739.00     3610.05    153.52 o 
  -4  12   6     2088.23     2142.46    151.09 o 
  -3  12   6     4865.45     4840.46    178.27 o 
  -2  12   6     3819.72     3777.43    158.91 o 
  -1  12   6     1791.56     1959.56    186.80 o 
   0  12   6      477.23      647.75    108.71 o 
   1  12   6       59.58      146.68     64.02 o 
   2  12   6      872.76      696.12    138.13 o 
   3  12   6     1875.19     2070.61    168.64 o 
   4  12   6     2734.78     3040.95    209.40 o 
   5  12   6     1200.38      943.30    125.67 o 
   6  12   6     5213.32     5338.75    523.97 o 
   7  12   6     2232.19     2016.44    174.97 o 
  -6  13   6       72.36       19.54     45.73 o 
  -5  13   6       12.01       11.40     41.78 o 
  -4  13   6        8.86       41.20     45.91 o 
  -3  13   6       30.38       20.84     42.70 o 
  -2  13   6      418.17      349.28     81.70 o 
  -1  13   6        2.18       -7.58     43.04 o 
   0  13   6       25.67       51.52     44.54 o 
   1  13   6        2.35       65.81     44.92 o 
   2  13   6      231.05      244.65     80.16 o 
   3  13   6       45.60       24.10     57.51 o 
   4  13   6      104.71      137.57     69.75 o 
   5  13   6       46.39       44.21     62.58 o 
  -2  14   6     1877.18     1853.34    128.26 o 
  -1  14   6      261.97      279.25     66.99 o 
   0  14   6      249.87      297.99     68.71 o 
   1  14   6      202.27      261.89     81.67 o 
 -13   1   7     2743.81     3064.50    156.69 o 
 -12   1   7     1679.28     1512.39    115.99 o 
 -11   1   7     1280.52     1249.12    103.27 o 
 -10   1   7       96.60       33.39     38.90 o 
  -9   1   7      404.60      451.70     56.62 o 
  -8   1   7      280.67      262.89     45.15 o 
  -7   1   7      690.74      667.68     59.15 o 
  -6   1   7     2495.21     2398.05     93.75 o 
  -5   1   7     4391.13     4445.08    146.92 o 
  -4   1   7     3664.93     3797.22    113.97 o 
  -3   1   7     5042.85     4907.61    130.82 o 
  -2   1   7     1041.42     1031.58     66.31 o 
  -1   1   7     2494.23     2672.13     95.58 o 
   0   1   7      462.15      403.73     59.10 o 
   1   1   7       22.66       54.48     29.95 o 
   2   1   7        2.10        3.44     26.97 o 
   3   1   7      526.74      713.13     72.23 o 
   4   1   7      189.82      222.15     48.64 o 
   5   1   7     2052.39     2009.02    116.72 o 
   6   1   7     2125.98     2232.64    117.52 o 
   7   1   7     1831.71     1867.82    232.85 o 
   8   1   7     2758.48     3092.90    167.77 o 
   9   1   7      735.00      676.68     97.93 o 
  10   1   7      721.39      995.74    116.89 o 
  11   1   7       65.98       81.38     59.03 o 
  12   1   7       16.05      -10.47     50.44 o 
 -13   2   7      253.22      254.35     64.83 o 
 -12   2   7     1146.32     1288.51    228.62 o 
 -11   2   7     3455.56     3505.04    154.38 o 
 -10   2   7     7426.13     7151.48    280.50 o 
  -9   2   7    10934.54    10266.02    331.46 o 
  -8   2   7     9437.35     9617.49    246.84 o 
  -7   2   7     9307.23     9241.91    237.15 o 
  -6   2   7     2466.13     2611.15    120.33 o 
  -5   2   7     1817.79     1515.66     95.42 o 
  -4   2   7       24.65       29.85     33.83 o 
  -3   2   7      136.85      100.71     31.73 o 
  -2   2   7     2322.60     2197.05     86.78 o 
  -1   2   7     4659.09     4497.12    124.27 o 
   0   2   7     6348.62     6563.50    180.10 o 
   1   2   7    10111.11    10667.83    209.11 o 
   2   2   7    11003.12    11040.31    270.13 o 
   3   2   7     8967.81     8995.62    419.83 o 
   4   2   7     6349.36     6256.05    187.37 o 
   5   2   7     1498.59     1439.09     97.56 o 
   6   2   7      635.77      826.87     81.08 o 
   7   2   7       40.17       57.44     40.25 o 
   8   2   7      311.00      198.33     94.29 o 
   9   2   7     1376.76     1520.18    132.48 o 
  10   2   7     2754.04     2602.04    303.27 o 
  11   2   7     2837.16     2753.59    177.57 o 
  12   2   7     3160.12     2922.35    187.18 o 
 -13   3   7     2009.40     1762.19    129.88 o 
 -12   3   7     1179.52     1239.44    110.45 o 
 -11   3   7     2534.83     2237.90    134.00 o 
 -10   3   7      333.37      375.58     65.87 o 
  -9   3   7      200.63      171.34     49.59 o 
  -8   3   7       53.01       59.24     39.06 o 
  -7   3   7     1194.94     1368.81     97.73 o 
  -6   3   7     1986.98     2135.90    114.82 o 
  -5   3   7     1743.31     1670.72    114.23 o 
  -4   3   7     3117.28     3301.81    143.81 o 
  -3   3   7      867.59      788.14     75.15 o 
  -2   3   7     2497.91     2508.34    117.24 o 
  -1   3   7     1845.81     1688.65     95.65 o 
   0   3   7     1804.92     2013.78    137.05 o 
   1   3   7     1239.85     1202.95    112.39 o 
   2   3   7       46.04        5.94     40.32 o 
   3   3   7      177.77      116.04     86.14 o 
   4   3   7     1958.96     2331.66    118.86 o 
   5   3   7     1904.94     1747.73    107.04 o 
   6   3   7     3664.84     3629.40    144.13 o 
   7   3   7     1835.31     1944.44    113.69 o 
   8   3   7     1773.20     1573.51    105.40 o 
   9   3   7      998.09     1006.55     92.39 o 
  10   3   7      401.90      296.44     76.03 o 
  11   3   7      289.54      390.94    134.73 o 
  12   3   7       24.03      -26.02     47.91 o 
 -13   4   7       94.38       21.39     47.46 o 
 -12   4   7      232.90      235.88     61.71 o 
 -11   4   7       66.94       10.86     42.58 o 
 -10   4   7      878.73      949.60     94.30 o 
  -9   4   7       42.08        0.33     33.55 o 
  -8   4   7       67.35       52.48     41.20 o 
  -7   4   7       79.27      105.54     43.13 o 
  -6   4   7      409.11      409.84     60.99 o 
  -5   4   7      281.03      157.60     44.45 o 
  -4   4   7      352.19      310.08     54.49 o 
  -3   4   7       15.24        2.10     30.99 o 
  -2   4   7       50.16      130.66     53.31 o 
  -1   4   7     1504.42     1440.79    120.55 o 
   0   4   7       48.02       51.14     71.10 o 
   1   4   7     1221.42     1481.13    126.07 o 
   2   4   7      233.69      126.59    103.98 o 
   3   4   7      779.07      693.63    121.31 o 
   4   4   7       63.26      104.80     50.51 o 
   5   4   7       44.90       24.84     48.29 o 
   6   4   7      329.72      411.63     82.95 o 
   7   4   7       41.38        1.80     52.24 o 
   8   4   7        0.33       29.96     48.20 o 
   9   4   7       90.48       53.98     57.06 o 
  10   4   7      161.47      102.27     93.78 o 
  11   4   7      129.26      124.71     97.18 o 
 -12   5   7     5093.94     5036.22    196.39 o 
 -11   5   7      293.71      345.89     68.81 o 
 -10   5   7      964.35      944.87    137.22 o 
  -9   5   7       25.68       17.78     41.06 o 
  -8   5   7       28.79       25.70     49.85 o 
  -7   5   7     1373.40     1168.49    143.26 o 
  -6   5   7     1967.31     2142.66    141.66 o 
  -5   5   7     6646.17     6153.99    194.44 o 
  -4   5   7     5553.43     5642.25    176.91 o 
  -3   5   7     7580.54     7002.05    255.71 o 
  -2   5   7     7424.36     7908.87    272.33 o 
  -1   5   7     4336.17     4227.93    247.54 o 
   0   5   7     2631.07     2977.21    164.92 o 
   1   5   7      199.28      393.46    116.47 o 
   2   5   7        5.29      111.27     51.96 o 
   3   5   7      427.62      285.16     71.17 o 
   4   5   7     1193.44     1111.14    118.45 o 
   5   5   7     3745.99     3870.37    204.81 o 
   6   5   7     3272.79     3342.59    185.86 o 
   7   5   7     4531.92     4498.52    211.08 o 
   8   5   7     2224.68     2130.81    159.54 o 
   9   5   7     2247.03     2174.10    161.30 o 
  10   5   7      832.17      763.24    112.70 o 
  11   5   7      507.32      534.73     99.16 o 
 -12   6   7     1883.37     1822.97    132.50 o 
 -11   6   7     3646.84     3894.70    168.12 o 
 -10   6   7     7250.38     6836.00    222.20 o 
  -9   6   7     6759.78     6578.74    271.80 o 
  -8   6   7     7439.24     7531.53    224.51 o 
  -7   6   7     3425.94     3379.14    143.52 o 
  -6   6   7     4778.97     4827.01    169.98 o 
  -5   6   7      716.16      687.37    188.33 o 
  -4   6   7     1150.14     1081.89    114.43 o 
  -3   6   7     1552.69     1433.17    128.66 o 
  -2   6   7     1770.93     1735.89    238.20 o 
  -1   6   7     5050.06     4704.68    416.51 o 
   0   6   7     6601.43     6513.66    253.18 o 
   1   6   7     6023.17     5794.13    258.25 o 
   2   6   7     6438.30     6629.01    256.00 o 
   3   6   7     6204.64     6417.21    253.73 o 
   4   6   7     1936.61     1887.45    259.52 o 
   5   6   7     2310.46     2323.81    190.71 o 
   6   6   7      146.15       97.48     57.07 o 
   7   6   7      151.06       97.56     68.38 o 
   8   6   7      265.82      317.98     81.35 o 
   9   6   7      852.51      914.39    124.71 o 
  10   6   7     1749.00     1668.83    152.18 o 
 -11   7   7       72.01       46.13     47.01 o 
 -10   7   7      127.27      101.17     69.46 o 
  -9   7   7      312.90      293.85    111.42 o 
  -8   7   7       43.10       93.10     40.39 o 
  -7   7   7      423.45      442.19     74.10 o 
  -6   7   7      448.70      388.03     82.71 o 
  -5   7   7     1045.45     1186.88    302.51 o 
  -4   7   7      636.64      597.46    198.78 o 
  -3   7   7      753.21      775.71    105.36 o 
  -2   7   7     1433.85     1577.64    136.30 o 
  -1   7   7      425.02      414.54     81.69 o 
   0   7   7      408.75      425.70     83.09 o 
   1   7   7       15.27       22.73     48.41 o 
   2   7   7        3.48       13.26     46.76 o 
   3   7   7       30.07       12.40     52.68 o 
   4   7   7       19.40        8.86     68.30 o 
   5   7   7      382.05      294.41     86.73 o 
   6   7   7      259.37      291.41    116.98 o 
   7   7   7      786.33      951.72    147.47 o 
   8   7   7      130.13      113.81     62.48 o 
   9   7   7      361.11      346.70     83.48 o 
  10   7   7       66.82       20.45     58.81 o 
 -10   8   7      610.40      637.52     84.25 o 
  -9   8   7     1700.31     1495.59    144.12 o 
  -8   8   7      375.68      319.10     82.84 o 
  -7   8   7     1022.60     1045.08    142.72 o 
  -6   8   7      153.23      257.14     73.85 o 
  -5   8   7      134.16      126.31     62.82 o 
  -4   8   7       29.56       62.60     52.27 o 
  -3   8   7       60.19        0.19     49.63 o 
  -2   8   7     1003.26      935.84    115.51 o 
  -1   8   7      193.75       71.27     56.58 o 
   0   8   7     2562.48     2399.55    166.14 o 
   1   8   7      453.01      495.43     94.55 o 
   2   8   7     1605.81     1515.44    432.90 o 
   3   8   7      483.28      438.10     89.82 o 
   4   8   7      434.39      386.85     86.98 o 
   5   8   7      195.22      200.09     72.02 o 
   6   8   7       47.54       51.93     57.10 o 
   7   8   7       25.56       28.89     58.45 o 
   8   8   7       93.85      150.69     72.62 o 
   9   8   7       62.73       41.26     83.93 o 
  -9   9   7      277.15      466.49     96.34 o 
  -8   9   7      166.43      138.87     62.07 o 
  -7   9   7       72.31      104.16     59.95 o 
  -6   9   7     1733.11     2198.63    216.28 o 
  -5   9   7     3172.80     3083.86    192.43 o 
  -4   9   7     5324.76     5683.00    246.62 o 
  -3   9   7     3791.38     3933.20    205.15 o 
  -2   9   7     5163.08     5848.97    253.48 o 
  -1   9   7     2094.57     1950.40    158.06 o 
   0   9   7      717.46      958.11    326.80 o 
   1   9   7      144.05      112.19    113.41 o 
   2   9   7      322.41      251.49    185.96 o 
   3   9   7      246.42      265.01    138.30 o 
   4   9   7     2159.96     2362.16    176.41 o 
   5   9   7     1125.33     1028.59    129.26 o 
   6   9   7     3722.05     3528.42    431.37 o 
   7   9   7     3152.64     2851.92    193.05 o 
   8   9   7     3151.03     3434.83    221.72 o 
  -8  10   7     2512.85     2709.08    191.17 o 
  -7  10   7     4016.92     3623.01    246.69 o 
  -6  10   7     1349.26     1469.51    146.37 o 
  -5  10   7     2354.21     1955.04    163.35 o 
  -4  10   7       46.69       33.80     54.48 o 
  -3  10   7        1.59       59.64     56.14 o 
  -2  10   7     2113.98     1986.57    391.87 o 
  -1  10   7     2116.73     1903.86    289.34 o 
   0  10   7     4502.61     4862.73    413.96 o 
   1  10   7     3196.63     3344.75    204.39 o 
   2  10   7     4002.22     3768.60    209.84 o 
   3  10   7     2983.82     2928.07    197.37 o 
   4  10   7     2602.03     2461.27    181.99 o 
   5  10   7      739.43      480.55    132.10 o 
   6  10   7      513.82      689.63    255.36 o 
   7  10   7        3.34       46.13     60.85 o 
  -6  11   7      117.13      121.51     72.39 o 
  -5  11   7       31.64       45.54     58.39 o 
  -4  11   7       12.13       -1.80     52.87 o 
  -3  11   7      185.42      143.45     55.32 o 
  -2  11   7       40.89       -2.07     52.24 o 
  -1  11   7      245.08      305.63     89.28 o 
   0  11   7        2.89      -20.50     54.36 o 
   1  11   7        2.24      -10.79     50.33 o 
   2  11   7       44.82      -26.34     50.68 o 
   3  11   7      164.74       67.86     61.30 o 
   4  11   7      156.80      101.34     71.17 o 
   5  11   7       22.62        3.63     61.45 o 
  -3  12   7      313.35      291.90    126.51 o 
  -2  12   7       50.72        3.97     48.78 o 
  -1  12   7      796.93     1125.85    165.48 o 
   0  12   7      574.79      705.56    139.66 o 
   1  12   7     2228.25     2159.36    179.47 o 
   2  12   7     1239.77     1029.65    136.40 o 
 -11   0   8      390.91      503.41    152.74 o 
 -10   0   8     4400.07     4082.35    310.75 o 
  -9   0   8       25.36       78.15     85.46 o 
  -8   0   8      722.11      711.03    155.46 o 
  -7   0   8     1901.62     2060.65    141.40 o 
  -6   0   8      365.16      355.67     84.27 o 
  -5   0   8     5629.40     5432.24    212.34 o 
  -4   0   8     3449.63     3129.09    220.02 o 
  -3   0   8     7791.68     8034.06    332.58 o 
  -2   0   8     4037.28     4161.45    253.66 o 
  -1   0   8     9793.64    11032.39    317.70 o 
   0   0   8     3033.91     3945.92    180.03 o 
   1   0   8     5181.06     6794.87    240.21 o 
   2   0   8      884.08      896.05    152.74 o 
   3   0   8      109.20      227.16     94.80 o 
   4   0   8      198.55      181.28     95.14 o 
   5   0   8     1955.80     2293.13    228.34 o 
   6   0   8      578.91      409.46    123.86 o 
   7   0   8     6038.02     5716.78    344.05 o 
   8   0   8     2479.03     2423.45    244.15 o 
   9   0   8     3244.57     3536.12    278.47 o 
 -11   1   8     1958.70     1753.11    126.13 o 
 -10   1   8      391.52      448.43     75.43 o 
  -9   1   8     4212.55     4091.97    165.19 o 
  -8   1   8     3850.03     3843.65    156.49 o 
  -7   1   8     3269.36     3209.68    139.84 o 
  -6   1   8     2603.13     2771.16    205.62 o 
  -5   1   8      436.11      426.18     66.38 o 
  -4   1   8      471.63      434.79     65.05 o 
  -3   1   8       18.58      -24.55     37.46 o 
  -2   1   8      434.64      462.74     65.90 o 
  -1   1   8     1941.02     2105.97     97.05 o 
   0   1   8      140.16      150.92     41.15 o 
   1   1   8     3683.33     4419.77    157.97 o 
   2   1   8     1178.85     1286.32     97.00 o 
   3   1   8     4577.45     4869.21    169.98 o 
   4   1   8      833.02      999.89    114.89 o 
   5   1   8     1061.47     1208.25    124.08 o 
   6   1   8       96.40      146.74     80.11 o 
   7   1   8      359.19      427.59     99.48 o 
   8   1   8      264.29      162.93     68.82 o 
   9   1   8      120.69      200.71     74.24 o 
 -11   2   8      706.69      840.07     98.87 o 
 -10   2   8      684.18      643.37     84.04 o 
  -9   2   8      525.05      694.40     86.74 o 
  -8   2   8      185.88      234.98     63.95 o 
  -7   2   8     1957.17     1861.97    116.99 o 
  -6   2   8      279.07      199.79     63.11 o 
  -5   2   8      938.41      823.23    123.52 o 
  -4   2   8      981.56      914.18     85.08 o 
  -3   2   8       57.07       16.27     39.20 o 
  -2   2   8      217.14      199.00     50.20 o 
  -1   2   8       31.71      101.32     52.57 o 
   0   2   8       18.74       13.24     46.92 o 
   1   2   8       25.94       24.86     46.25 o 
   2   2   8        5.40        6.93     43.75 o 
   3   2   8       96.96       65.77     52.24 o 
   4   2   8       78.38      103.71     83.93 o 
   5   2   8        9.90      -32.96     45.75 o 
   6   2   8      376.52      342.99     77.57 o 
   7   2   8        3.30       86.41     52.41 o 
   8   2   8       90.73       88.61     58.55 o 
   9   2   8       51.66       74.91     79.94 o 
 -10   3   8     3341.77     3098.92    154.75 o 
  -9   3   8     2429.09     2273.67    154.76 o 
  -8   3   8     4342.22     4396.38    171.31 o 
  -7   3   8     2406.09     2352.97    130.09 o 
  -6   3   8     2761.80     2720.15    167.42 o 
  -5   3   8     2900.42     2970.86    184.85 o 
  -4   3   8       96.38       81.70     59.99 o 
  -3   3   8      488.81      520.22     70.03 o 
  -2   3   8     1686.93     1683.97    135.59 o 
  -1   3   8       99.16      133.62     58.11 o 
   0   3   8     4526.42     5164.67    219.97 o 
   1   3   8     1567.67     1510.83    132.97 o 
   2   3   8     3673.49     3793.70    356.53 o 
   3   3   8     2829.53     2871.56    170.32 o 
   4   3   8     3673.45     3876.22    192.87 o 
   5   3   8      898.68     1044.51    147.56 o 
   6   3   8      645.18      667.79    176.61 o 
   7   3   8        5.65       -9.17     69.15 o 
   8   3   8       54.83       35.85     77.30 o 
   9   3   8      257.32      325.87    116.04 o 
 -10   4   8      307.80      284.14     73.71 o 
  -9   4   8     1912.48     1706.51    121.63 o 
  -8   4   8      431.70      393.13     69.71 o 
  -7   4   8       71.42       34.87     46.03 o 
  -6   4   8     2273.34     2389.20    131.00 o 
  -5   4   8     2484.15     2610.16    132.05 o 
  -4   4   8     8638.54     8478.45    295.56 o 
  -3   4   8     3643.67     3683.22    190.77 o 
  -2   4   8     7110.28     7402.77    272.13 o 
  -1   4   8     3078.36     3232.39    302.25 o 
   0   4   8     4387.84     5776.79    238.23 o 
   1   4   8      840.89      908.95    123.86 o 
   2   4   8      143.61      238.53     66.97 o 
   3   4   8       50.07       21.63     50.31 o 
   4   4   8      949.50      947.97    116.11 o 
   5   4   8     1300.14     1553.78    158.26 o 
   6   4   8     4545.12     4307.21    212.83 o 
   7   4   8     2261.48     2479.38    171.56 o 
   8   4   8     3947.67     3937.08    304.80 o 
  -9   5   8      620.38      435.10     74.13 o 
  -8   5   8     1396.20     1374.84    110.56 o 
  -7   5   8      398.58      483.93     73.86 o 
  -6   5   8      749.64      821.22    113.80 o 
  -5   5   8     1332.52     1482.16    225.37 o 
  -4   5   8        8.81       -2.70     51.51 o 
  -3   5   8       39.88       34.45     52.55 o 
  -2   5   8      284.44      237.04     71.45 o 
  -1   5   8        9.82       28.12     52.15 o 
   0   5   8     1353.89     1532.39    141.27 o 
   1   5   8      178.44      155.34     64.17 o 
   2   5   8     1962.10     2278.65    165.41 o 
   3   5   8      508.62      526.53    105.59 o 
   4   5   8     3330.90     3383.87    189.24 o 
   5   5   8      174.73      213.63     86.65 o 
   6   5   8      363.49      262.71     75.78 o 
   7   5   8        0.60      -19.46     55.61 o 
   8   5   8        0.06       26.11     59.22 o 
  -9   6   8      154.69      104.74     55.15 o 
  -8   6   8      624.45      546.67     97.87 o 
  -7   6   8      937.49      803.29    111.18 o 
  -6   6   8       99.87       64.88     60.23 o 
  -5   6   8      651.41      646.76    105.66 o 
  -4   6   8      158.68      126.64     61.87 o 
  -3   6   8     2609.89     2736.02    180.12 o 
  -2   6   8      597.62      452.67    104.23 o 
  -1   6   8     1352.04     1605.82    143.97 o 
   0   6   8       78.21       96.18     62.12 o 
   1   6   8      180.42      145.08     62.97 o 
   2   6   8       21.59       11.38     51.56 o 
   3   6   8      146.07      166.55     70.29 o 
   4   6   8        9.36      -35.10     60.74 o 
   5   6   8       91.78      120.53     65.90 o 
   6   6   8       65.89       83.57     59.81 o 
   7   6   8      583.07      719.15    112.70 o 
  -8   7   8     2270.10     2135.65    204.05 o 
  -7   7   8     6104.72     6282.82    268.57 o 
  -6   7   8     2270.52     2352.04    235.82 o 
  -5   7   8      645.10      582.75    104.50 o 
  -4   7   8     2758.07     2454.03    177.04 o 
  -3   7   8       34.90       25.16     69.49 o 
  -2   7   8        9.00      -57.14     47.84 o 
  -1   7   8     1968.05     2219.56    170.44 o 
   0   7   8      993.36      837.55    115.00 o 
   1   7   8     3112.49     3394.70    195.04 o 
   2   7   8     2619.40     2791.77    188.24 o 
   3   7   8     2879.62     2501.02    179.71 o 
   4   7   8     1578.81     1584.29    152.65 o 
   5   7   8     2001.82     2049.84    450.91 o 
   6   7   8      905.12     1042.56    264.28 o 
  -7   8   8      628.56      760.83    117.47 o 
  -6   8   8      397.74      252.20     81.69 o 
  -5   8   8     3007.35     2912.95    195.45 o 
  -4   8   8     2237.82     1955.03    166.32 o 
  -3   8   8     5531.75     6285.07    272.83 o 
  -2   8   8     3765.72     3279.74    200.09 o 
  -1   8   8     4710.76     4998.95    242.68 o 
   0   8   8     2026.95     2396.53    222.82 o 
   1   8   8     1148.69     1287.83    140.25 o 
   2   8   8      274.24      217.15     70.48 o 
   3   8   8       56.31       20.48     52.86 o 
   4   8   8       31.85      -20.56     53.60 o 
   5   8   8      429.42      458.53     98.52 o 
  -5   9   8       45.53       86.90     66.64 o 
  -4   9   8      587.22      587.43    107.34 o 
  -3   9   8       41.46      116.06     68.69 o 
  -2   9   8       35.48       11.36     60.99 o 
  -1   9   8      628.60      663.49    132.78 o 
   0   9   8      191.39      208.35     76.88 o 
   1   9   8      678.40      864.29    222.82 o 
   2   9   8       60.49       57.95     59.37 o 
   3   9   8      368.93      411.89     95.91 o 
  -7   1   9       37.99       -2.13     63.62 o 
  -6   1   9       16.03       21.98     62.06 o 
  -5   1   9      296.91      269.76     81.70 o 
  -4   1   9     1740.87     1858.60    119.86 o 
  -3   1   9     2082.86     2051.36    123.83 o 
  -2   1   9     3740.97     4175.87    202.54 o 
  -1   1   9     2350.21     2971.39    174.92 o 
   0   1   9     2366.05     2760.10    352.29 o 
   1   1   9     1287.89     1287.16    186.89 o 
   2   1   9      329.23      465.52    133.37 o 
   3   1   9       69.08      -10.19     87.50 o 
   4   1   9      113.92      170.92     99.73 o 
   5   1   9      161.87      239.90    107.72 o 
  -7   2   9     3770.86     3992.31    172.12 o 
  -6   2   9     4380.53     4361.16    174.77 o 
  -5   2   9     3502.17     3672.96    158.77 o 
  -4   2   9     2033.69     2226.77    229.87 o 
  -3   2   9      886.07      821.10    111.94 o 
  -2   2   9      229.66      371.61     83.30 o 
  -1   2   9       17.81       83.34    113.58 o 
   0   2   9      962.96     1193.71    127.47 o 
   1   2   9     1293.72     1373.93    134.96 o 
   2   2   9     2455.12     2925.29    183.46 o 
   3   2   9     2631.04     2755.94    263.34 o 
   4   2   9     3453.07     3520.83    285.09 o 
   5   2   9     2544.03     2466.43    257.06 o 
  -6   3   9      100.47       99.88     51.21 o 
  -5   3   9      279.73       82.24     62.57 o 
  -4   3   9      932.28      692.63    106.55 o 
  -3   3   9      901.34      969.42    144.67 o 
  -2   3   9      950.84      890.76    205.15 o 
  -1   3   9      773.28      960.50    138.55 o 
   0   3   9      728.02     1015.68    122.78 o 
   1   3   9      345.90      478.50     96.75 o 
   2   3   9      259.10      367.79    126.75 o 
   3   3   9        8.37        6.55     57.75 o 
   4   3   9        7.59       22.43     85.29 o 
  -5   4   9       20.71       35.36     57.44 o 
  -4   4   9       51.55       46.27     58.93 o 
  -3   4   9       24.35       70.32     74.67 o 
  -2   4   9        5.69       36.47     58.23 o 
  -1   4   9        7.86      -15.42     48.96 o 
   0   4   9        1.81       21.03     54.48 o 
   1   4   9        5.18        0.74     53.48 o 
   2   4   9       35.98       54.87     59.26 o 
   3   4   9      107.00      150.96     72.79 o 
   4   4   9       91.35       48.11     58.29 o 
  -4   5   9     1395.59     1384.15    144.55 o 
  -3   5   9     2993.65     3075.24    198.87 o 
  -2   5   9     1722.72     1697.78    176.10 o 
  -1   5   9     2456.61     2796.18    189.82 o 
   0   5   9     1481.02     1473.43    148.23 o 
   1   5   9     1366.76     1743.14    226.22 o 
   2   5   9      539.75      634.24    108.25 o 
  -2   6   9      352.15      337.78     95.06 o 
  -1   6   9      132.68      179.65     76.48 o 
   0   6   9      283.96      274.85     84.28 o 
                                                 
